# Supplementary material for: Collagen and actin network mediate antiviral immunity against Orsay virus in C. elegans intestinal cells
Source: PLoS Pathog. 2024 Jan 8;20(1):e1011366. doi: 10.1371/journal.ppat.1011366 (PMC10798621; doi:10.1371/journal.ppat.1011366)
Supplement: S1 Table — Information listed include: gene name, transparency rate, intestinal gene expression profile, WormBase gene description, and WormBase gene overview. (XLSX) [file ppat.1011366.s004.xlsx]

## Sheet: Sheet1
Gene	Transparent worms - with virus (%)	Transparent worms - without virus (%)	Difference (%)	Expressed in intestinal cells	WormBase Gene Description	WormBase Gene Overview
alh-4	40.83	0	40.83	yes	ALdehyde deHydrogenase	Is an ortholog of human ALDH3A1 (aldehyde dehydrogenase 3 family member A1) and ALDH3B1 (aldehyde dehydrogenase 3 family member B1). Is predicted to have 3-chloroallyl aldehyde dehydrogenase activity.
anc-1	20.27	0	20.27	yes	abnormal nuclear ANChorage	Is an ortholog of human SYNE2 (spectrin repeat containing nuclear envelope protein 2). Is predicted to have actin binding activity. Is involved in cytoskeleton organization; nucleus organization; and pronuclear migration. Localizes to nuclear envelope and perinuclear region of cytoplasm. Is expressed in several structures, including body wall musculature; intestinal cell; and vulval muscle. Human…
attf-6	32.62	0.72	31.9	yes	AT hook Transcription Factor family	Is expressed in head muscle; head neurons; intestine; pharynx; and ventral nerve cord. Is predicted to encode a protein with the following domain: Phosphorylation site.
B0281.1	25.35	1.61	23.74			Is affected by several genes including skn-1; clk-1; and nhl-2 based on microarray and RNA-seq studies. Is affected by paraquat and Atrazine based on RNA-seq and microarray studies.
bus-4	23.88	1.55	22.33	yes	Bacterially Un-Swollen (M. nematophilum resistant)	Is an ortholog of human C1GALT1C1 (C1GALT1 specific chaperone 1). Is predicted to have glycoprotein-N-acetylgalactosamine 3-beta-galactosyltransferase activity. Is expressed in intestine; pharynx; and seam cell. Human ortholog(s) of this gene are implicated in Tn polyagglutination syndrome.
C39B5.14	36.36	1.27	35.09			Is predicted to have hydrolase activity.
C50F2.4	24.35	2.54	21.81	yes		Is enriched in body wall muscle cell and muscle cell based on tiling array and microarray studies. Is affected by several genes including daf-16; daf-2; and clk-1 based on tiling array; proteomic; RNA-seq; and microarray studies. Is affected by nine chemicals including methylmercuric chloride; Rotenone; and D-glucopyranose based on microarray and RNA-seq studies.
cab-1	47.54	5.8	41.74	yes	C-terminus-of-AEX-Binding protein	Is an ortholog of human NPDC1 (neural proliferation, differentiation and control 1). Is involved in chemical synaptic transmission; positive regulation of anterior/posterior axon guidance; and ventral cord development.
cdc-42	38.63	2.49	36.14	yes	Cell Division Cycle related	Is an ortholog of human CDC42 (cell division cycle 42). Exhibits GTP binding activity and GTPase activity. Is involved in several processes, including establishment of mitotic spindle orientation; positive regulation of clathrin-dependent endocytosis; and positive regulation of nematode male tail tip morphogenesis. Localizes to several cellular components, including centrosome; cytosol; and recyc…
cfim-1	26.32	0.66	25.66	yes	Cleavage Factor IM (CFIm) homolog	Is an ortholog of human NUDT21 (nudix hydrolase 21). Exhibits identical protein binding activity.
clsp-1	28.44	1.85	26.59	yes	CLaSPin homolog	Is an ortholog of human CLSPN (claspin). Is predicted to have anaphase-promoting complex binding activity. Localizes to nucleus.
col-51	43.01	1.23	41.78		COLlagen	Is predicted to be a structural constituent of cuticle.
col-61	43	0	43	yes	COLlagen	Is predicted to be a structural constituent of cuticle. Human ortholog(s) of this gene are implicated in Barrett's esophagus.
col-92	34.68	2.38	32.3		COLlagen	Is predicted to be a structural constituent of cuticle. Is expressed in hypodermis.
cus-2	27.82	1.81	26.01	yes	Cold sensitive U2 snRNA Suppressor homolog	Is an ortholog of human HTATSF1 (HIV-1 Tat specific factor 1). Is predicted to have RNA binding activity.
cutl-21	46.5	0.33	46.17		CUTiclin-Like	Is enriched in amphid sheath cell based on RNA-seq studies. Is affected by several genes including eat-2; dpy-7; and sek-1 based on microarray and RNA-seq studies. Is affected by eight chemicals including stavudine; metformin; and Sirolimus based on RNA-seq and microarray studies.
D1046.2	29.24	2.03	27.21			Is predicted to have nucleic acid binding activity.
daf-3	40.34	1.05	39.29	yes	abnormal DAuer Formation	Is an ortholog of human SMAD4 (SMAD family member 4). Exhibits cis-regulatory region sequence-specific DNA binding activity. Is involved in several processes, including determination of adult lifespan; positive regulation of dauer larval development; and regulation of pharyngeal pumping. Localizes to condensed chromosome; cytoplasm; and nucleus. Is expressed in several structures, including P1; P…
daz-1	26.35	0	26.35		human DAZ (Deleted in Azoospermia) homolog	Is an ortholog of human BOLL (boule homolog, RNA binding protein). Is predicted to have mRNA 3'-UTR binding activity and translation activator activity. Localizes to cytoplasm. Is expressed in germ line; gonad; and in male.
dnj-19	26.76	0	26.76	yes	DNaJ domain (prokaryotic heat shock protein)	Is an ortholog of human DNAJA2 (DnaJ heat shock protein family (Hsp40) member A2). Is predicted to have heat shock protein binding activity; metal ion binding activity; and unfolded protein binding activity. Is involved in response to topologically incorrect protein.
ech-3	32.76	0.63	32.13	yes	Enoyl-CoA Hydratase	Is predicted to have catalytic activity. Is involved in IRE1-mediated unfolded protein response. Human ortholog(s) of this gene are implicated in Y-linked spermatogenic failure 2.
edc-4	58.6	0	58.6		yeast Enhancer of DeCapping homolog	Is an ortholog of human EDC4 (enhancer of mRNA decapping 4). Is predicted to encode a protein with the following domains: Phosphorylation site; WD40 region of Ge1, enhancer of mRNA-decapping protein; and Enhancer of mRNA-decapping protein 4, WD40 repeat region.
ekl-1	37.81	2.08	35.73		Enhancer of Ksr-1 Lethality	Is involved in P granule assembly and production of small RNA involved in gene silencing by RNA. Localizes to condensed nuclear chromosome; cytoplasm; and metaphase plate.
enu-3.4	24.45	3.34	21.11		ENhancer of Uncoordination	Is enriched in AVG; RIM; command interneuron; germ line; and germline precursor cell based on RNA-seq studies. Is affected by several genes including daf-16; daf-2; and skn-1 based on microarray; tiling array; and RNA-seq studies. Is affected by five chemicals including allantoin; Sirolimus; and antimycin based on RNA-seq and microarray studies.
epg-5	27.59	0.97	26.62	yes	Ectopic P Granules	Is an ortholog of human EPG5 (ectopic P-granules autophagy protein 5 homolog). Is involved in macroautophagy and negative regulation of autophagosome assembly. Localizes to cytoplasm. Is expressed in body wall musculature; intestine; and pharyngeal muscle cell.
F20D6.8	20.63	0	20.63	yes		Is predicted to have GTP binding activity and calcium channel regulator activity.
F21H7.5	24.57	0.4	24.17			Is enriched in amphid sheath cell; germ line; hypodermis; muscle cell; and in male based on proteomic; RNA-seq; and microarray studies. Is affected by several genes including daf-2; age-1; and let-7 based on microarray; RNA-seq; tiling array; and proteomic studies. Is affected by twenty-two chemicals including Ethanol; nicotinic acid; and methylmercuric chloride based on RNA-seq and microarray st…
F55A11.8	22.99	0.52	22.47			Is enriched in AFD; germ line; germline precursor cell; head mesodermal cell; and pharyngeal muscle cell based on tiling array and RNA-seq studies. Is affected by several genes including daf-16; daf-2; and hsf-1 based on microarray and RNA-seq studies. Is affected by nine chemicals including Rotenone; manganese chloride; and Zidovudine based on RNA-seq and microarray studies.
F55C12.5	21.39	1.26	20.13			Is an ortholog of human TEX2 (testis expressed 2). Is predicted to have lipid binding activity. Is expressed in AIYL and AIYR.
F55D12.1	26.4	0.94	25.46			Is enriched in AFD; ASER; PLM; and somatic gonad precursor based on RNA-seq studies. Is affected by several genes including daf-2; skn-1; and rrf-3 based on RNA-seq and microarray studies. Is affected by twelve chemicals including stavudine; Zidovudine; and Psoralens based on RNA-seq and microarray studies. Is predicted to encode a protein with the following domain: Phosphorylation site.
F57B1.6	23.89	2.9	20.99	yes		Is enriched in GABAergic neurons; intestine; and pharynx based on microarray; tiling array; and RNA-seq studies. Is affected by several genes including daf-16; daf-2; and skn-1 based on microarray; tiling array; and RNA-seq studies. Is affected by fourteen chemicals including 1-methylnicotinamide; methylmercuric chloride; and Alovudine based on RNA-seq and microarray studies.
fbxb-85	22.73	0	22.73		F-box B protein	Is enriched in AVA and NSM based on tiling array studies. Is affected by several genes including daf-2; rrf-3; and eat-2 based on tiling array; RNA-seq; and microarray studies. Is affected by eight chemicals including Mercuric Chloride; Rotenone; and Psoralens based on microarray and RNA-seq studies. Is predicted to encode a protein with the following domains: F-box associated and F-box associate…
flp-1	29.24	0.35	28.89	yes	FMRF-Like Peptide	Exhibits neuropeptide receptor binding activity. Is involved in several processes, including hyperosmotic response; mechanosensory behavior; and regulation of oviposition. Is expressed in RIG; nerve ring; and neurons.
gei-1	28.35	0	28.35		GEX Interacting protein	Is an ortholog of human DLC1 (DLC1 Rho GTPase activating protein) and STARD13 (StAR related lipid transfer domain containing 13). Is predicted to have lipid binding activity. Human ortholog(s) of this gene are implicated in colorectal cancer.
gpdh-2	33.2	2.7	30.5	yes	Glycerol-3-Phosphate DeHydrogenase	Is an ortholog of human GPD1 (glycerol-3-phosphate dehydrogenase 1) and GPD1L (glycerol-3-phosphate dehydrogenase 1 like). Is predicted to have glycerol-3-phosphate dehydrogenase (quinone) activity and glycerol-3-phosphate dehydrogenase [NAD+] activity. Is involved in intracellular accumulation of glycerol. Is expressed in excretory cell and hypodermis. Human ortholog(s) of this gene are implicat…
H34I24.1	23.83	0.58	23.25			Is enriched in AFD; GABAergic neurons; body wall muscle cell; germ line; and in male based on tiling array and RNA-seq studies. Is affected by several genes including daf-2; age-1; and clk-1 based on microarray and RNA-seq studies. Is affected by thirteen chemicals including Ethanol; methylmercuric chloride; and manganese chloride based on RNA-seq and microarray studies. Is predicted to encode a …
hpk-1	30.1	3.57	26.53	yes	Homeodomain interacting Protein Kinase	Is an ortholog of human HIPK1 (homeodomain interacting protein kinase 1) and HIPK2 (homeodomain interacting protein kinase 2). Is predicted to have protein serine/threonine kinase activity and protein tyrosine kinase activity. Is involved in several processes, including autophagosome assembly; determination of adult lifespan; and response to heat. Localizes to nucleus. Is expressed in several str…
isw-1	33.84	1.04	32.8	yes	yeast ISW (imitation SWI) homolog	Is an ortholog of human SMARCA1 (SWI/SNF related, matrix associated, actin dependent regulator of chromatin, subfamily a, member 1). Is predicted to have ATPase activity; DNA binding activity; and transcription factor binding activity. Is involved in positive regulation of transcription by RNA polymerase II and positive regulation of vulval development. Localizes to nuclear chromatin. Is expresse…
ivph-3	26.41	0.29	26.12	no	Inappropriate Vulval cell Proliferation Homolog	Is enriched in germ line; germline precursor cell; and hypodermis based on tiling array and RNA-seq studies. Is affected by several genes including daf-16; glp-1; and skn-1 based on microarray and RNA-seq studies. Is affected by ten chemicals including multi-walled carbon nanotube; D-glucose; and stavudine based on RNA-seq and microarray studies. Is predicted to encode a protein with the followin…
K11H3.3	48.31	2.3	46.01	yes		Is an ortholog of human SLC25A1 (solute carrier family 25 member 1). Is used to study chromosome 22q11.2 deletion syndrome, distal. Is predicted to encode a protein with the following domains: Phosphorylation site; Mitochondrial carrier protein; Mitochondrial substrate/solute carrier; and Mitochondrial carrier domain superfamily.
lgg-1	67.29	2.11	65.18	yes	LC3, GABARAP and GATE-16 family	Is an ortholog of human GABARAPL1 (GABA type A receptor associated protein like 1). Is predicted to have GABA receptor binding activity; microtubule binding activity; and ubiquitin protein ligase binding activity. Is involved in several processes, including autophagy; positive regulation of autophagosome assembly; and positive regulation of necrotic cell death. Localizes to bounding membrane of o…
lido-12	22.5	0.64	21.86	yes	LIn-8 Domain containing	Is enriched in germ line; intestine; muscle cell; neurons; and retrovesicular ganglion based on tiling array; RNA-seq; and microarray studies. Is affected by several genes including daf-2; rrf-3; and dpy-10 based on microarray; tiling array; and RNA-seq studies. Is affected by twelve chemicals including Alovudine; stavudine; and Zidovudine based on RNA-seq and microarray studies. Is predicted to …
lin-9	23.06	0.68	22.38	yes	abnormal cell LINeage	Is an ortholog of human LIN9 (lin-9 DREAM MuvB core complex component). Is predicted to have DNA binding activity. Is involved in several processes, including male sex differentiation; negative regulation of vulval development; and regulation of neurogenesis. Localizes to DRM complex.
lsm-1	30	0	30	yes	LSM Sm-like protein	Is an ortholog of human LSM1 (LSM1 homolog, mRNA degradation associated). Is predicted to have RNA cap binding activity. Localizes to P-body and cytoplasmic stress granule. Is expressed in germ line and somatic cell.
lsy-2	23.59	0.69	22.9	yes	Laterally SYmmetric (defective in lateral asymmetry)	Is an ortholog of human ZNF148 (zinc finger protein 148). Is predicted to have DNA-binding transcription factor activity and transcription regulatory region DNA binding activity. Is expressed in several structures, including ASE; head muscle; head neurons; intestine; and somatic nervous system. Human ortholog(s) of this gene are implicated in autosomal dominant non-syndromic intellectual disabili…
M02F4.2	21.88	0	21.88	yes		Is enriched in intestine based on microarray studies. Is affected by several genes including mex-1; dpy-21; and spn-4 based on microarray; tiling array; and RNA-seq studies. Is affected by four chemicals including Zidovudine; metformin; and Sirolimus based on RNA-seq and microarray studies. Is predicted to encode a protein with the following domain: .
M05D6.3	26.24	2.05	24.19			Is predicted to have protein tyrosine phosphatase activity.
math-19	33.64	0	33.64		MATH (meprin-associated Traf homology) domain containing	Is affected by several genes including daf-16; daf-2; and let-60 based on microarray; tiling array; and RNA-seq studies. Is affected by Atrazine and dafa#1 based on microarray studies. Is predicted to encode a protein with the following domains: MATH domain; MATH/TRAF domain; and TRAF-like.
math-28	23.5	0	23.5		MATH (meprin-associated Traf homology) domain containing	Is enriched in OLL; PVD; and dopaminergic neurons based on microarray and tiling array studies. Is affected by several genes including daf-16; daf-2; and clk-1 based on microarray; tiling array; and RNA-seq studies. Is affected by nine chemicals including Tunicamycin; Sodium Chloride; and metformin based on microarray and RNA-seq studies. Is predicted to encode a protein with the following domain…
mtk-1	22.79	0	22.79	yes	MTK1/MEKK4 homolog	Is an ortholog of human MAP3K4 (mitogen-activated protein kinase kinase kinase 4). Is predicted to have protein serine/threonine kinase activity.
mys-1	37.42	0.6	36.82		MYST family histone acetyltransferase-like	Is an ortholog of human KAT5 (lysine acetyltransferase 5). Is predicted to have H4 histone acetyltransferase activity and histone binding activity. Is involved in several processes, including negative regulation of cell fate specification; negative regulation of transcription, DNA-templated; and protein localization to chromatin.
nhl-1	25.95	0	25.95	yes	NHL (ring finger b-box coiled coil) domain containing	Is an ortholog of human TRIM2 (tripartite motif containing 2) and TRIM3 (tripartite motif containing 3). Exhibits ubiquitin-protein transferase activity. Is involved in protein ubiquitination. Human ortholog(s) of this gene are implicated in several diseases, including Bardet-Biedl syndrome 11; Opitz-GBBB syndrome; and autosomal recessive limb-girdle muscular dystrophy type 2H.
nhr-2	26.01	0.46	25.55	yes	Nuclear Hormone Receptor family	Is predicted to have several functions, including DNA-binding transcription factor activity; nuclear receptor transcription coactivator activity; and transcription factor binding activity. Localizes to nucleus. Is expressed in several structures, including Cpaaaa; Cpaaap; Cpaapa; Cpaapp; and germ line.
npp-19	34.87	0	34.87		Nuclear Pore complex Protein	Is an ortholog of human NUP35 (nucleoporin 35). Is predicted to have phospholipid binding activity and single-stranded DNA binding activity. Is involved in embryo development; nucleus organization; and regulation of exit from mitosis. Localizes to nuclear pore.
npr-34	29.56	8.13	21.43		NeuroPeptide Receptor family	Is predicted to have neuropeptide Y receptor activity.
nrfl-1	28.07	1.78	26.29	yes	NHERF (mammalian Na/H Exchange Regulatory Factor) Like	Is an ortholog of human SLC9A3R1 (SLC9A3 regulator 1). Exhibits protein membrane adaptor. Localizes to apical plasma membrane. Is expressed in excretory canal; pharyngeal muscle cell; and tail. Human ortholog(s) of this gene are implicated in hypophosphatemic nephrolithiasis/osteoporosis 2.
ntl-9	24.31	0	24.31		NOT-Like (yeast CCR4/NOT complex component)	Is an ortholog of human CNOT9 (CCR4-NOT transcription complex subunit 9). Is involved in hemidesmosome assembly. Is expressed in gonad.
nurf-1	28.45	0	28.45	yes	NURF (nucleosome remodeling factor) complex homolog	Is an ortholog of human BPTF (bromodomain PHD finger transcription factor). Is predicted to have RNA polymerase II cis-regulatory region sequence-specific DNA binding activity and methylated histone binding activity. Is involved in positive regulation of transcription by RNA polymerase II. Is expressed in several structures, including head; pharyngeal-intestinal valve; pharynx; tail; and vulva.
oaz-1	30.28	2.11	28.17	yes	Ornithine decarboxylase AntiZyme	Is an ortholog of human OAZ2 (ornithine decarboxylase antizyme 2) and OAZ3 (ornithine decarboxylase antizyme 3). Is predicted to have ornithine decarboxylase inhibitor activity. Is expressed in spermathecal-uterine valve cell.
otub-2	21.62	0	21.62		OTUBain deubiquitylating protease homolog	Is an ortholog of human OTUD7A (OTU deubiquitinase 7A) and OTUD7B (OTU deubiquitinase 7B). Is predicted to have K63-linked polyubiquitin modification-dependent protein binding activity and thiol-dependent ubiquitin-specific protease activity.
pfd-5	40.12	0	40.12	yes	PreFolDin (molecular chaperone)	Is an ortholog of human PFDN5 (prefoldin subunit 5). Is predicted to have unfolded protein binding activity. Is expressed in body wall musculature; head muscle; pharyngeal muscle cell; and vulval muscle.
pfk-1.1	47.49	1.32	46.17		6-PhosphoFructoKinase (E.C. 2.7.1.11) homolog	Is an ortholog of human PFKL (phosphofructokinase, liver type); PFKM (phosphofructokinase, muscle); and PFKP (phosphofructokinase, platelet). Is predicted to have several functions, including 6-phosphofructokinase activity; adenyl ribonucleotide binding activity; and fructose-6-phosphate binding activity. Is expressed in germ line; hypodermis; neurons; and pharynx.
plx-2	29.7	1.08	28.62		PLeXin	Is an ortholog of human PLXNC1 (plexin C1) and PLXND1 (plexin D1). Exhibits semaphorin receptor activity. Is involved in several processes, including generation of neurons; nematode larval development; and nematode male tail tip morphogenesis. Localizes to cell leading edge and cell surface. Is expressed in several structures, including P3/4L; P9/10L; P9/10R; neuroblasts; and ray structural cell.
ppfr-1	26.73	0.97	25.76	yes	Protein Phosphatase Four Regulatory subunit	Is an ortholog of human PPP4R1 (protein phosphatase 4 regulatory subunit 1). Exhibits protein domain specific binding activity. Is predicted to contribute to protein serine/threonine phosphatase activity. Is involved in several processes, including establishment of mitotic spindle orientation; polar body extrusion after meiotic divisions; and regulation of spindle elongation. Localizes to cytopla…
prcc-1	24.3	1.65	22.65		Proline Rich mitotic Checkpoint Control factor homolog	Is an ortholog of human PRCC (proline rich mitotic checkpoint control factor). Human ortholog(s) of this gene are implicated in papillary renal cell carcinoma. Is predicted to encode a protein with the following domains: Mitotic checkpoint regulator, MAD2B-interacting and Proline-rich protein PRCC.
prpf-4	36.78	1.36	35.42		vertebrate Pre-mRNA Processing Factor	Is an ortholog of human PRPF4B (pre-mRNA processing factor 4B). Is predicted to have protein kinase activity.
prx-2	23.89	0.35	23.54	yes	PeRoXisome assembly factor	Is an ortholog of human PEX2 (peroxisomal biogenesis factor 2). Human ortholog(s) of this gene are implicated in peroxisome biogenesis disorder 5A. Is predicted to encode a protein with the following domains: Pex2 / Pex12 amino terminal region; Zinc finger, RING-type; Pex, N-terminal; and Zinc finger, RING/FYVE/PHD-type.
R03C1.1	20.97	0.35	20.62			Is enriched in DA neuron; GABAergic neurons; and pharynx based on microarray studies. Is affected by several genes including daf-16; skn-1; and rrf-3 based on microarray; tiling array; and RNA-seq studies. Is affected by nineteen chemicals including aldicarb; hydrogen sulfide; and Ethanol based on microarray and RNA-seq studies.
R186.3	29.14	0	29.14	yes		Is an ortholog of human SRPRB (SRP receptor subunit beta). Is predicted to have GTP binding activity.
R31.2	22.22	1.05	21.17			Is an ortholog of human ANKRD40 (ankyrin repeat domain 40). Localizes to striated muscle myosin thick filament.
rde-1	77.92	2.8	75.12		RNAi DEfective	Exhibits DEAD/H-box RNA helicase binding activity; endoribonuclease activity, producing 5'-phosphomonoesters; and siRNA binding activity. Is involved in chromatin silencing by small RNA and conversion of ds siRNA to ss siRNA involved in RNA interference. Localizes to RISC complex.
rnf-113	39.32	2.23	37.09	yes	RiNg Finger protein	Is an ortholog of human RNF113A (ring finger protein 113A) and RNF113B (ring finger protein 113B). Exhibits ubiquitin-protein transferase activity. Is involved in protein ubiquitination. Localizes to nucleus. Is expressed in head neurons; tail neurons; and ventral nerve cord.
rsd-6	87.7	0.64	87.06		RNAi Spreading Defective (see also sid)	Localizes to cytoplasm.
set-4	27.91	0	27.91	yes	SET (trithorax/polycomb) domain containing	Is an ortholog of human KMT5C (lysine methyltransferase 5C). Is predicted to have methyltransferase activity. Is involved in determination of adult lifespan. Is expressed in several structures, including hypodermis and muscle cell.
spp-23	41.14	1.95	39.19	yes	SaPosin-like Protein family	Is enriched in DA neuron; VA neuron; intestine; and pharyngeal muscle cell based on tiling array; RNA-seq; and microarray studies. Is affected by several genes including daf-16; daf-2; and glp-1 based on RNA-seq; tiling array; and microarray studies. Is affected by sixteen chemicals including Rotenone; Tunicamycin; and D-glucose based on RNA-seq and microarray studies. Is predicted to encode a pr…
sqt-2	49	0.67	48.33		SQuaT	Is predicted to be a structural constituent of cuticle. Is involved in cuticle development involved in collagen and cuticulin-based cuticle molting cycle.
sqv-1	29.09	0.65	28.44	yes	SQuashed Vulva	Is an ortholog of human UXS1 (UDP-glucuronate decarboxylase 1). Is predicted to have NAD+ binding activity and UDP-glucuronate decarboxylase activity. Is involved in several processes, including oviposition; pharynx development; and vulval development. Localizes to cytoplasm. Is expressed in coelomocyte; oocyte; uterus; and vulva.
sre-3	21	0.35	20.65		Serpentine Receptor, class E (epsilon)	Is enriched in hypodermis based on RNA-seq studies. Is affected by several genes including daf-16; daf-12; and elt-2 based on tiling array; RNA-seq; and microarray studies. Is affected by multi-walled carbon nanotube and allantoin based on RNA-seq and microarray studies. Is predicted to encode a protein with the following domains: C. elegans Sre G protein-coupled chemoreceptor and 7TM GPCR, serpe…
srx-34	25.29	5.23	20.06		Serpentine Receptor, class X	Is affected by several genes including eat-2; sir-2.1; and dpy-21 based on RNA-seq and microarray studies. Is affected by seven chemicals including Psoralens; allantoin; and Rifampin based on RNA-seq and microarray studies. Is predicted to encode a protein with the following domains: Serpentine type 7TM GPCR chemoreceptor Srx and 7TM GPCR, serpentine receptor class x (Srx).
srz-48	23.42	1.13	22.29		Serpentine Receptor, class Z	Is enriched in NSM based on tiling array studies. Is affected by eat-2 based on microarray studies. Is affected by Atrazine based on microarray studies. Is predicted to encode a protein with the following domains: Serpentine type 7TM GPCR chemoreceptor Srz and 7TM GPCR, serpentine receptor class z (Srz).
T01G9.2	25.92	2.94	22.98			Is an ortholog of human C16orf70 (chromosome 16 open reading frame 70). Localizes to striated muscle dense body.
T06A10.2	26.41	0.27	26.14	yes		Is enriched in intestine and somatic gonad precursor based on RNA-seq and microarray studies. Is affected by several genes including daf-16; mut-2; and let-418 based on RNA-seq and microarray studies. Is affected by four chemicals including Rotenone; Tunicamycin; and paraquat based on RNA-seq and microarray studies.
T14G11.1	24.82	1.22	23.6	yes		Is enriched in body wall musculature; head mesodermal cell; intestine; and neurons based on tiling array; microarray; and RNA-seq studies. Is affected by several genes including daf-12; clk-1; and sir-2.1 based on microarray; tiling array; and RNA-seq studies. Is affected by nine chemicals including Rotenone; stavudine; and Atrazine based on RNA-seq and microarray studies.
T19D7.7	38.38	1.89	36.49			Is an ortholog of human PLB1 (phospholipase B1). Is predicted to have phospholipase activity.
T22C8.4	25	0	25			Is enriched in Z1.p; Z4.a; male distal tip cell; and somatic gonad precursor based on RNA-seq studies. Is affected by several genes including skn-1; elt-2; and eat-2 based on microarray; tiling array; and RNA-seq studies. Is affected by twelve chemicals including Mianserin; Alovudine; and stavudine based on RNA-seq and microarray studies. Is predicted to encode a protein with the following domain…
taf-9	36.73	1.11	35.62	yes	TAF (TBP-associated transcription factor) family	Is an ortholog of human TAF9 (TATA-box binding protein associated factor 9) and TAF9B (TATA-box binding protein associated factor 9b). Is predicted to have transcription factor binding activity and transcription regulatory region DNA binding activity. Is involved in embryo development; positive regulation of transcription by RNA polymerase II; and regulation of mitotic cell cycle, embryonic. Loca…
thoc-2	21.43	1.37	20.06		THO Complex (transcription factor/nuclear export) subunit	Is an ortholog of human THOC2 (THO complex 2). Is predicted to have mRNA binding activity.
tmem-107	28.22	0	28.22		TMEM (human TransMEMbrane protein) homolog	Is involved in dendrite development; non-motile cilium assembly; and protein localization to ciliary transition zone. Localizes to ciliary transition zone. Is expressed in ciliated neurons.
top-1	20.79	0.74	20.05	yes	TOPoisomerase	Is an ortholog of human TOP1 (DNA topoisomerase I) and TOP1MT (DNA topoisomerase I mitochondrial). Exhibits DNA topoisomerase type I (single strand cut, ATP-independent) activity. Localizes to nucleolus and spindle pole centrosome. Is expressed in several structures, including IL socket cell; excretory cell; gonad; neurons; and oocyte.
trpa-2	31.42	1.65	29.77	yes	TRPA cation channel homolog	Is expressed in ASEL; ASER; and neurons. Is predicted to encode a protein with the following domain: .
try-7	35.46	0	35.46		TRYpsin-like protease	Is predicted to have serine-type endopeptidase activity.
ttx-7	31.71	0.38	31.33	yes	abnormal ThermoTaXis	Is an ortholog of human IMPA2 (inositol monophosphatase 2). Is predicted to have inositol monophosphate 1-phosphatase activity and metal ion binding activity. Is involved in chemotaxis; protein localization to synapse; and thermotaxis. Localizes to cytoplasm. Is expressed in several structures, including coelomocyte; gonad; intestine; neurons; and ventral nerve cord.
ugt-19	22.06	0	22.06	yes	UDP-GlucuronosylTransferase	Is an ortholog of several human genes including UGT1A1 (UDP glucuronosyltransferase family 1 member A1); UGT1A3 (UDP glucuronosyltransferase family 1 member A3); and UGT2A3 (UDP glucuronosyltransferase family 2 member A3). Is predicted to have UDP-glycosyltransferase activity.
unk-1	31.05	1.15	29.9	yes	UNKempt related zinc finger protein	Is an ortholog of human UNKL (unk like zinc finger) and unk. Is predicted to have metal ion binding activity.
usp-48	32.08	1.37	30.71		Ubiquitin Specific Protease	Is an ortholog of human USP48 (ubiquitin specific peptidase 48). Is predicted to have cysteine-type endopeptidase activity and thiol-dependent ubiquitin-specific protease activity.
vha-7	24.78	3.89	20.89		Vacuolar H ATPase	Is an ortholog of human ATP6V0A1 (ATPase H+ transporting V0 subunit a1) and ATP6V0A4 (ATPase H+ transporting V0 subunit a4). Is predicted to have ATPase binding activity and proton-transporting ATPase activity, rotational mechanism. Is expressed in hypodermis; spermatheca; and uterus. Human ortholog(s) of this gene are implicated in autosomal recessive cutis laxa type IIA; autosomal recessive ost…
W01G7.4	27	1.73	25.27	yes		Is enriched in NSM and germ line based on RNA-seq and microarray studies. Is affected by several genes including daf-2; let-7; and dpy-10 based on proteomic; RNA-seq; and microarray studies. Is affected by nine chemicals including Rotenone; Zidovudine; and Rifampin based on RNA-seq and microarray studies. Is predicted to encode a protein with the following domains: Transcription factor Iwr1; Tran…
wht-8	34.84	0	34.84		WHiTe (Drosophila) related ABC transporter	Is an ortholog of human ABCG2 (ATP binding cassette subfamily G member 2 (Junior blood group)). Is predicted to have ATPase-coupled transmembrane transporter activity.
wsp-1	39.73	0.96	38.77	yes	WASP (actin cytoskeleton modulator) homolog	Is an ortholog of human WASL (WASP like actin nucleation promoting factor). Exhibits Rac GTPase binding activity and cytoskeletal regulatory protein binding activity. Is involved in several processes, including embryonic morphogenesis; positive regulation of clathrin-dependent endocytosis; and positive regulation of oviposition. Localizes to cell cortex; cell leading edge; and presynaptic periact…
wve-1	21.61	0.52	21.09		WAVE (actin cytoskeleton modulator) homolog	Is an ortholog of human WASF1 (WASP family member 1) and WASF3 (WASP family member 3). Is predicted to have actin binding activity. Is involved in several processes, including cell morphogenesis; positive regulation of clathrin-dependent endocytosis; and positive regulation of oviposition. Is expressed in Q cell and anchor cell.
Y38C1AB.5	25.34	0	25.34			Is an ortholog of human C1GALT1C1 (C1GALT1 specific chaperone 1). Is predicted to have glycoprotein-N-acetylgalactosamine 3-beta-galactosyltransferase activity. Human ortholog(s) of this gene are implicated in Tn polyagglutination syndrome.
Y48G1C.8	28.14	0.34	27.8			Is enriched in NSM; OLL; PVD; and germ line based on microarray and RNA-seq studies. Is affected by several genes including daf-2; daf-12; and dpy-10 based on microarray; RNA-seq; and tiling array studies. Is affected by seven chemicals including Rotenone; Zidovudine; and paraquat based on RNA-seq and microarray studies. Is predicted to encode a protein with the following domain: .
Y54E2A.4	25.45	0.35	25.1			Is an ortholog of human ASCC3 (activating signal cointegrator 1 complex subunit 3). Is predicted to have 3'-5' DNA helicase activity and RNA binding activity.
Y71H2AM.6	25	0.58	24.42	yes		Is an ortholog of human PPCS (phosphopantothenoylcysteine synthetase). Is predicted to encode a protein with the following domains: DNA / pantothenate metabolism flavoprotein; DNA/pantothenate metabolism flavoprotein, C-terminal; and CoaB-like superfamily.
ZK1236.1	22.31	1.4	20.91			Is an ortholog of human GUF1 (GUF1 homolog, GTPase). Is predicted to have GTP binding activity; GTPase activity; and ribosome binding activity. Human ortholog(s) of this gene are implicated in early infantile epileptic encephalopathy 40.
ztf-28	53.1	1.38	51.72	yes	Zinc finger putative Transcription Factor family	Is predicted to have nucleic acid binding activity. Is expressed in intestine.
