# Supplementary material for: Collagen and actin network mediate antiviral immunity against Orsay virus in C. elegans intestinal cells
Source: PLoS Pathog. 2024 Jan 8;20(1):e1011366. doi: 10.1371/journal.ppat.1011366 (PMC10798621; doi:10.1371/journal.ppat.1011366)
Supplement: S2 Table — Each gene was retested for at least two times. (XLSX) [file ppat.1011366.s005.xlsx]

## Sheet: Summary
No.	gene	Schumacher	with	without	difference	#tests	#tests	updated gene name by sequencing
		address	virus	virus	(with-without)	w. virus	w/o virus
			(Tr %)	(Tr %)
1	pL4440 control		1.724	0.905	0.819	5	2
2	rsd-6	1-4-1-E03	87.7	0.64	87.06	3	2
3	rde-1	5-6-4-H11	77.92	2.8	75.12	16	10
4	lgg-1	2-4-3-H02	67.29	2.11	65.18	2	1	edc-4
5	Y44E3A.6	1-1-3-A05	58.6	0	58.6	3	2
6	ztf-28	5-2-1-B07	53.1	1.38	51.72	2	2
7	sqt-2	2-1-1-A02	50.25	1.92	48.33	12	10
8	Y71H10A.1	6-2-1-B06	47.49	1.32	46.17	3	2	pfk-1.1
9	cutl-21	6-1-2-A03	46.5	0.33	46.16	3	2
10	K11H3.3	3-5-2-C03	48.31	2.3	46.01	2	1
11	col-61	1-3-3-C02	45.62	1.99	43.63	9	9
12	col-51	1-1-3-C02	43.01	1.23	41.77	3	2
13	cab-1	6-5-4-C08	47.54	5.8	41.74	3	1
14	alh-4	5-4-4-A06	40.83	0	40.83	2	2
15	pfd-5	3-3-4-E03	40.12	0	40.12	2	1
16	daf-3	6-1-1-G02	40.34	1.05	39.28	2	1
17	spp-23	1-7-4-F07	41.14	1.95	39.2	3	2
18	wsp-1	4-4-1-F08	39.73	0.96	38.78	3	2
19	rnf-113	3-5-3-H12	39.32	2.23	37.09	3	2
20	mys-1	5-5-1-E05	37.42	0.6	36.82	3	2
21	T19D7.7	6-1-1-E08	38.38	1.89	36.49	3	2
22	cdc-42	2-5-3-H07	38.63	2.49	36.14	9	9
23	ekl-1	1-3-3-A02	37.81	2.08	35.74	3	2
24	taf-9	3-6-4-B12	36.73	1.11	35.62	3	2
25	try-7	1-3-2-A09	35.46	0	35.46	2	1
26	prpf-4	1-3-3-A01	36.78	1.36	35.42	3	2
27	C39B5.14	3-1-3-B05	36.36	1.27	35.1	2	1
28	npp-19	2-7-3-B02	34.87	0	34.87	2	1
29	wht-8	3-5-4-G12	34.84	0	34.84	2	1
30	math-19	2-2-2-B06	33.64	0	33.64	3	2
31	isw-1	3-3-3-C08	33.84	1.04	32.8	9	9
32	col-92	3-5-4-D02	34.68	2.38	32.3	3	2
33	ech-3	5-5-4-A09	32.76	0.63	32.13	3	2
34	attf-6	1-6-3-B03	32.62	0.72	31.9	2	1
35	ttx-7	1-3-3-E07	31.71	0.38	31.34	3	2
36	usp-48	1-4-3-H05	32.08	1.37	30.71	3	2
37	gpdh-2	3-5-2-C01	33.2	2.7	30.5	4	3
38	lsm-1	2-7-3-G05	30	0	30	2	1
39	C34D10.2	6-4-1-E07	31.05	1.15	29.9	3	2	unk-1
40	trpa-2	1-3-3-C01	31.42	1.65	29.76	4	3
41	R186.3	5-8-3-F07	29.14	0	29.14	2	1
42	flp-1	4-4-3-G05	29.24	0.35	28.88	3	2
43	rheb-1	3-5-1-B12	46.33	17.67	28.66	3	2
44	plx-2	2-9-1-F08	29.7	1.08	28.62	2	1
45	nurf-1	2-9-1-F05	28.45	0	28.45	2	1
46	sqv-1	4-4-2-B03	29.09	0.65	28.44	3	3
47	gei-1	3-1-3-H09	28.35	0	28.35	2	1
48	F39B2.9	1-7-2-D12	28.22	0	28.22	2	1	tmem-107
49	ZK484.1	1-2-4-D09	30.28	2.11	28.18	2	1	oaz-1
50	set-4	2-4-3-G10	27.91	0	27.91	2	1
51	Y48G1C.8	1-7-4-B08	28.14	0.34	27.8	3	2
52	D1046.2	4-4-3-C11	29.24	2.03	27.22	3	2
53	dnj-19	5-4-2-B10	26.76	0	26.76	2	1
54	epg-5	2-5-1-E06	27.59	0.97	26.62	3	2
55	F25H5.5	1-4-3-C06	28.44	1.85	26.6	3	2	clsp-1
56	hpk-1	6-2-3-C12	30.1	3.57	26.53	2	1
57	daz-1	2-4-2-G05	26.35	0	26.35	2	1
58	nrfl-1	4-4-3-G02	28.07	1.78	26.3	3	2
59	T06A10.2	4-8-1-F07	26.41	0.27	26.13	4	3
60	Y67D8C.3	4-8-4-B01	26.41	0.29	26.11	3	2	ivph-3
61	Y65B4A.1	1-7-4-H06	27.82	1.81	26.01	3	2	cus-2
62	nhl-1	3-4-4-G06	25.95	0	25.95	2	1
63	ppfr-1	5-11-2-H08	26.73	0.97	25.76	3	2
64	cfim-1	1-4-2-A11	26.32	0.66	25.66	3	2
65	nhr-2	1-2-3-G12	26.01	0.46	25.55	4	3
66	F55D12.1	1-3-4-F04	26.4	0.94	25.46	4	3
67	Y38C1AB.5	4-1-1-A11	25.34	0	25.34	2	1
68	W01G7.4	2-9-1-B01	27	1.73	25.27	2	2
69	Y54E2A.4	2-9-2-C01	25.45	0.35	25.1	4	2
70	T22C8.4	2-6-2-C03	25	0	25	2	1
71	Y71H2AM.6	3-7-2-F01	25	0.58	24.42	2	2
72	ntl-9	3-2-3-C11	24.31	0	24.31	2	1
73	M05D6.3	2-6-1-G12	26.24	2.05	24.19	3	2
74	F21H7.5	5-10-4-D10	24.57	0.4	24.17	2	2
75	B0281.1	2-2-2-H10	25.35	1.61	23.74	3	2
76	T14G11.1	6-1-4-H05	24.82	1.22	23.6	2	1
77	prx-2	4-6-2-A02	23.89	0.35	23.54	3	2
78	math-28	2-2-1-D03	23.5	0	23.5	3	2
79	H34I24.1	3-1-3-E04	23.83	0.58	23.26	2	2
80	T01G9.2	1-4-1-C12	25.92	2.94	22.97	3	2
81	lsy-2	6-1-3-H06	23.59	0.69	22.9	3	2
82	mtk-1	1-2-3-G05	22.79	0	22.79	3	2
83	fbxb-85	3-5-4-B03	22.73	0	22.73	2	1
84	C39E9.11	4-6-4-H12	24.3	1.65	22.65	3	2	prcc-1
85	F55A11.8	5-7-4-H09	22.99	0.52	22.47	3	2
86	lin-9	3-4-4-B04	23.06	0.68	22.37	3	2
87	bus-4	4-2-2-F10	23.88	1.55	22.33	3	2
88	srz-48	5-11-3-G01	23.42	1.13	22.29	3	2
89	ugt-19	4-3-1-D12	22.06	0	22.06	2	1
90	M02F4.2	6-2-1-C06	21.88	0	21.88	2	1
91	C41H7.3	2-2-4-F02	22.5	0.64	21.86	3	2	lido-12
92	C50F2.4	1-1-3-G03	24.35	2.54	21.81	3	2
93	Y50C1A.1	3-6-2-D04	21.62	0	21.62	3	2	otub-2
94	Y54E2A.1	2-9-2-B07	29.56	8.13	21.43	3	2	npr-34
95	R31.2	5-8-1-B06	22.22	1.05	21.18	3	2
96	W05F2.2	1-1-3-A07	24.45	3.34	21.11	3	2	enu-3.4
97	wve-1	1-6-1-A03	21.61	0.52	21.09	9	9
98	F57B1.6	5-8-4-A11	23.89	2.9	21	2	1
99	ZK1236.1	3-4-3-A09	22.31	1.4	20.91	3	2
100	vha-7	4-6-4-A04	24.78	3.89	20.89	3	2
101	sre-3	4-4-3-H05	21	0.35	20.65	3	2
102	F20D6.8	5-5-4-E07	20.63	0	20.63	3	2
103	R03C1.1	2-9-2-D10	20.97	0.35	20.62	3	2
104	anc-1	1-1-4-G07	20.27	0	20.27	2	1
105	F55C12.5	2-4-4-H08	21.39	1.26	20.13	3	2
106	srx-34	5-5-1-E10	25.29	5.23	20.07	2	2
107	thoc-2	3-6-1-A11	21.43	1.37	20.06	2	1
108	top-1	1-6-4-A10	20.79	0.74	20.05	4	3
Note
we deleted gene"rheb-1" because this gene have high transparency rate even in without virus group

## Sheet: raw data
empty pL4440 vector
With Virus
	Transparent	Wild-type	Tr %
	3	163	1.81
	0	82	0
Without Virus
	Transparent	Wild-type	Tr %
	1	64	1.54
	1	75	1.32
	2	101	1.94
	6	151	3.82
	0	73	0
Gene: rsd-6, Schumacher address: 1-4-1-E03
With Virus
	Transparent	Wild-type	Tr %
	67	6	91.78
	87	16	84.47
	124	17	87.94
Without Virus
	Transparent	Wild-type	Tr %
	0	122	0
	2	188	1.05
Gene: rde-1, Schumacher address: 5-6-4-H11
With Virus
	Transparent	Wild-type	Tr %
	752	308	70.94
	92	9	91.09
	40	1	97.56
	283	72	79.72
	274	65	80.83
	137	26	84.05
	198	66	75
	119	70	62.96
	121	2	98.37
	148	5	96.73
	128	31	80.5
	51	14	78.46
	82	51	61.65
	171	17	90.96
	134	18	88.16
	51	33	60.71
Without Virus
	Transparent	Wild-type	Tr %
	2	79	2.47
	6	146	3.95
	5	164	2.96
	23	352	6.13
	0	142	0
	1	138	0.72
	1	134	0.74
	2	122	1.61
	1	138	0.72
	2	79	2.47
Gene: lgg-1, Schumacher address: 2-4-3-H02
With Virus
	Transparent	Wild-type	Tr %
	41	20	67.21
	31	15	67.39
Without Virus
	Transparent	Wild-type	Tr %
	2	93	2.11
Gene: Y44E3A.6, Schumacher address: 1-1-3-A05
With Virus
	Transparent	Wild-type	Tr %
	28	32	46.67
	83	57	59.29
	90	53	62.94
Without Virus
	Transparent	Wild-type	Tr %
	0	145	0
	0	133	0
Gene: ztf-28, Schumacher address: 5-2-1-B07
With Virus
	Transparent	Wild-type	Tr %
	19	35	35.19
	58	33	63.74
Without Virus
	Transparent	Wild-type	Tr %
	2	76	2.56
	0	67	0
Gene: sqt-2, Schumacher address: 2-1-1-A02
With Virus
	Transparent	Wild-type	Tr %
	20	11	64.5161
	26	11	70.2703
	15	18	45.4545
	28	6	82.3529
	7	42	14.2857
	21	21	50
	5	30	14.2857
	20	13	60.6061
	10	38	20.8333
Without Virus
	Transparent	Wild-type	Tr %
	0	35	0
	1	34	2.85714
	0	29	0
	0	41	0
	0	39	0
	2	38	5
	1	37	2.63158
	0	40	0
	2	39	4.87805
Gene: Y71H10A.1, Schumacher address: 6-2-1-B06
With Virus
	Transparent	Wild-type	Tr %
	26	49	34.67
	85	72	54.14
	59	67	46.83
Without Virus
	Transparent	Wild-type	Tr %
	3	172	1.71
	1	127	0.78
Gene: cutl-21, Schumacher address: 6-1-2-A03
With Virus
	Transparent	Wild-type	Tr %
	21	62	25.3
	68	48	58.62
	57	58	49.57
Without Virus
	Transparent	Wild-type	Tr %
	1	160	0.62
	0	138	0
Gene: K11H3.3, Schumacher address: 3-5-2-C03
With Virus
	Transparent	Wild-type	Tr %
	23	29	44.23
	34	32	51.52
Without Virus
	Transparent	Wild-type	Tr %
	2	85	2.3
Gene col-61, Schumacher address: 1-3-3-C02
With Virus
	Transparent	Wild-type	Tr %
	27	23	54
	14	20	41.1765
	20	38	34.4828
	25	22	53.1915
	22	22	50
	13	25	34.2105
	17	22	43.5897
	20	13	60.6061
	11	17	39.2857
Without Virus			0
	Transparent	Wild-type	Tr %
	0	37	0
	2	43	4.44444
	3	48	5.88235
	1	45	2.17391
	1	40	2.43902
	0	35	0
	1	33	2.94118
	0	37	0
	0	39	0
Gene: col-51, Schumacher address: 1-1-3-C02
With Virus
	Transparent	Wild-type	Tr %
	33	52	38.82
	85	41	67.46
	45	123	26.79
Without Virus
	Transparent	Wild-type	Tr %
	2	138	1.43
	2	182	1.09
Gene:cab-1, Schumacher address: 6-5-4-C08
With Virus
	Transparent	Wild-type	Tr %
	11	50	18.0328
	25	26	49.0196
	34	11	75.5556
Without Virus
	Transparent	Wild-type	Tr %
	4	65	0
Gene: alh-4, Schumacher address: 5-4-4-A06
With Virus
	Transparent	Wild-type	Tr %
	39	65	37.5
	30	35	46.15
Without Virus
	Transparent	Wild-type	Tr %
	0	116	0
	0	57	0
Gene: pfd-5, Schumacher address: 3-3-4-E03
With Virus
	Transparent	Wild-type	Tr %
	47	29	61.84
	22	74	22.92
Without Virus
	Transparent	Wild-type	Tr %
	0	79	0
Gene: daf-3, Schumacher address: 6-1-1-G02
With Virus
	Transparent	Wild-type	Tr %
	18	42	30
	30	29	50.85
Without Virus
	Transparent	Wild-type	Tr %
	1	94	1.05
Gene: spp-23, Schumacher address: 1-7-4-F07
With Virus
	Transparent	Wild-type	Tr %
	28	68	29.17
	65	41	61.32
	44	87	33.59
Without Virus
	Transparent	Wild-type	Tr %
	2	121	1.63
	3	131	2.24
Gene: wsp-1, Schumacher address: 4-4-1-F08
With Virus
	Transparent	Wild-type	Tr %
	16	90	15.09
	86	57	60.14
	47	79	37.3
Without Virus
	Transparent	Wild-type	Tr %
	1	135	0.74
	2	176	1.12
Gene: rnf-113, Schumacher address: 3-5-3-H12
With Virus
	Transparent	Wild-type	Tr %
	47	48	49.47
	45	141	24.19
	70	61	53.44
Without Virus
	Transparent	Wild-type	Tr %
	4	190	2.06
	2	73	2.67
Gene: mys-1, Schumacher address: 5-5-1-E05
With Virus
	Transparent	Wild-type	Tr %
	36	22	62.07
	27	119	18.49
	53	53	50
Without Virus
	Transparent	Wild-type	Tr %
	2	188	1.05
	0	141	0
Gene: T19D7.7, Schumacher address: 6-1-1-E08
With Virus
	Transparent	Wild-type	Tr %
	29	57	33.72
	56	84	40
	62	95	39.49
Without Virus
	Transparent	Wild-type	Tr %
	5	141	3.42
	0	118	0
Gene: cdc-42, Schumacher address: 2-5-3-H07
With Virus
	Transparent	Wild-type	Tr %
	34	37	47.8873
	29	26	52.7273
	22	34	39.2857
	14	39	26.4151
	17	47	26.5625
	17	54	23.9437
	20	41	32.7869
	36	28	56.25
	23	32	41.8182
Without Virus
	Transparent	Wild-type	Tr %
	2	72	2.7027
	0	59	0
	1	63	1.5625
	1	51	1.92308
	0	63	0
	2	57	3.38983
	3	63	4.54545
	2	61	3.1746
	4	74	5.12821
Gene: ekl-1, Schumacher address: 1-3-3-A02
With Virus
	Transparent	Wild-type	Tr %
	23	47	32.86
	24	87	21.62
	74	65	53.24
Without Virus
	Transparent	Wild-type	Tr %
	0	114	0
	6	169	3.43
Gene: taf-9, Schumacher address: 3-6-4-B12
With Virus
	Transparent	Wild-type	Tr %
	54	46	54
	70	151	31.67
	42	89	32.06
Without Virus
	Transparent	Wild-type	Tr %
	5	231	2.12
	0	215	0
Gene: try-7, Schumacher address: 1-3-2-A09
With Virus
	Transparent	Wild-type	Tr %
	27	15	64.29
	23	76	23.23
Without Virus
	Transparent	Wild-type	Tr %
	0	87	0
Gene: prpf-4, Schumacher address: 1-3-3-A01
With Virus
	Transparent	Wild-type	Tr %
	30	54	35.71
	46	82	35.94
	52	84	38.24
Without Virus
	Transparent	Wild-type	Tr %
	0	162	0
	4	128	3.03
Gene: C39B5.14, Schumacher address: 3-1-3-B05
With Virus
	Transparent	Wild-type	Tr %
	27	24	52.94
	25	67	27.17
Without Virus
	Transparent	Wild-type	Tr %
	1	78	1.27
Gene: npp-19, Schumacher address: 2-7-3-B02
With Virus
	Transparent	Wild-type	Tr %
	20	33	37.74
	33	66	33.33
Without Virus
	Transparent	Wild-type	Tr %
	0	83	0
Gene: wht-8, Schumacher address: 3-5-4-G12
With Virus
	Transparent	Wild-type	Tr %
	30	55	35.29
	24	46	34.29
Without Virus
	Transparent	Wild-type	Tr %
	0	73	0
Gene: math-19, Schumacher address: 2-2-2-B06
With Virus
	Transparent	Wild-type	Tr %
	39	39	50
	13	58	18.31
	20	45	30.77
Without Virus
	Transparent	Wild-type	Tr %
	0	69	0
	0	85	0
Gene: isw-1, Schumacher address: 3-3-3-C08
With Virus
	Transparent	Wild-type	Tr %
	18	40	31.0345
	33	39	45.8333
	29	38	43.2836
	13	51	20.3125
	13	58	18.3099
	10	48	17.2414
	27	53	33.75
	25	29	46.2963
	33	35	48.5294
Without Virus
	Transparent	Wild-type	Tr %
	0	57	0
	0	62	0
	1	68	1.44928
	0	59	0
	0	67	0
	0	80	0
	2	59	3.27869
	1	67	1.47059
	2	61	3.1746
Gene: col-92, Schumacher address: 3-5-4-D02
With Virus
	Transparent	Wild-type	Tr %
	30	53	36.14
	30	99	23.26
	60	74	44.78
Without Virus
	Transparent	Wild-type	Tr %
	2	129	1.53
	2	35	5.41
Gene: ech-3, Schumacher address: 5-5-4-A09
With Virus
	Transparent	Wild-type	Tr %
	3	22	12
	44	104	29.73
	49	71	40.83
Without Virus
	Transparent	Wild-type	Tr %
	2	156	1.27
	0	158	0
Gene: attf-6, Schumacher address: 1-6-3-B03
With Virus
	Transparent	Wild-type	Tr %
	61	52	53.98
	15	105	12.5
Without Virus
	Transparent	Wild-type	Tr %
	1	138	0.72
Gene: ttx-7, Schumacher address: 1-3-3-E07
With Virus
	Transparent	Wild-type	Tr %
	14	59	19.18
	43	72	37.39
	54	108	33.33
Without Virus
	Transparent	Wild-type	Tr %
	0	128	0
	1	136	0.73
Gene: usp-48, Schumacher address: 1-4-3-H05
With Virus
	Transparent	Wild-type	Tr %
	15	53	22.06
	39	87	30.95
	57	95	37.5
Without Virus
	Transparent	Wild-type	Tr %
	4	148	2.63
	0	140	0
Gene: gpdh-2, Schumacher address: 3-5-2-C01
With Virus
	Transparent	Wild-type	Tr %
	33	38	46.48
	30	63	32.26
	34	174	16.35
	74	69	51.75
Without Virus
	Transparent	Wild-type	Tr %
	6	162	3.57
	4	122	3.17
	0	76	0
Gene: lsm-1, Schumacher address: 2-7-3-G05
With Virus
	Transparent	Wild-type	Tr %
	24	27	47.06
	18	71	20.22
Without Virus
	Transparent	Wild-type	Tr %
	0	98	0
Gene: C34D10.2, Schumacher address: 6-4-1-E07
With Virus
	Transparent	Wild-type	Tr %
	8	59	11.94
	26	59	30.59
	34	33	50.75
Without Virus
	Transparent	Wild-type	Tr %
	1	101	0.98
	1	71	1.39
Gene: trpa-2, Schumacher address: 1-3-3-C01
With Virus
	Transparent	Wild-type	Tr %
	16	78	17.02
	29	70	29.29
	11	105	9.48
	86	57	60.14
Without Virus
	Transparent	Wild-type	Tr %
	0	97	0
	6	184	3.16
	1	136	0.73
Gene: R186.3, Schumacher address: 5-8-3-F07
With Virus
	Transparent	Wild-type	Tr %
	33	58	36.26
	11	49	18.33
Without Virus
	Transparent	Wild-type	Tr %
	0	53	0
Gene: flp-1, Schumacher address: 4-4-3-G05
With Virus
	Transparent	Wild-type	Tr %
	26	116	18.31
	64	68	48.48
	29	104	21.8
Without Virus
	Transparent	Wild-type	Tr %
	0	143	0
	1	139	0.71
Gene: rheb-1, Schumacher address: 3-5-1-B12
With Virus
	Transparent	Wild-type	Tr %
	33	57	36.67
	36	20	64.29
	70	84	45.45
Without Virus
	Transparent	Wild-type	Tr %
	26	94	21.67
	18	111	13.95
Gene: plx-2, Schumacher address: 2-9-1-F08
With Virus
	Transparent	Wild-type	Tr %
	25	40	38.46
	24	76	24
Without Virus
	Transparent	Wild-type	Tr %
	1	92	1.08
Gene: nurf-1, Schumacher address: 2-9-1-F05
With Virus
	Transparent	Wild-type	Tr %
	18	45	28.57
	15	38	28.3
Without Virus
	Transparent	Wild-type	Tr %
	0	80	0
Gene: sqv-1, Schumacher address: 4-4-2-B03
With Virus
	Transparent	Wild-type	Tr %
	19	73	20.65
	50	75	40
	27	86	23.89
Without Virus
	Transparent	Wild-type	Tr %
	0	132	0
	2	142	1.39
	1	185	0.54
Gene: gei-1, Schumacher address: 3-1-3-H09
With Virus
	Transparent	Wild-type	Tr %
	17	47	26.56
	19	44	30.16
Without Virus
	Transparent	Wild-type	Tr %
	0	97	0
Gene: F39B2.9, Schumacher address: 1-7-2-D12
With Virus
	Transparent	Wild-type	Tr %
	16	46	25.81
	30	71	29.7
Without Virus
	Transparent	Wild-type	Tr %
	0	87	0
Gene: ZK484.1, Schumacher address: 1-2-4-D09
With Virus
	Transparent	Wild-type	Tr %
	27	42	39.13
	16	57	21.92
Without Virus
	Transparent	Wild-type	Tr %
	2	93	2.11
Gene: set-4, Schumacher address: 2-4-3-G10
With Virus
	Transparent	Wild-type	Tr %
	20	36	35.71
	16	57	21.92
Without Virus
	Transparent	Wild-type	Tr %
	0	82	0
Gene: Y48G1C.8, Schumacher address: 1-7-4-B08
With Virus
	Transparent	Wild-type	Tr %
	12	99	10.81
	52	100	34.21
	48	87	35.56
Without Virus
	Transparent	Wild-type	Tr %
	0	139	0
	1	152	0.65
Gene: D1046.2, Schumacher address: 4-4-3-C11
With Virus
	Transparent	Wild-type	Tr %
	33	57	36.67
	51	118	30.18
	28	96	22.58
Without Virus
	Transparent	Wild-type	Tr %
	8	254	3.05
	1	181	0.55
Gene: dnj-19, Schumacher address: 5-4-2-B10
With Virus
	Transparent	Wild-type	Tr %
	20	50	28.57
	18	54	25
Without Virus
	Transparent	Wild-type	Tr %
	0	92	0
Gene: epg-5, Schumacher address: 2-5-1-E06
With Virus
	Transparent	Wild-type	Tr %
	17	76	18.28
	48	74	39.34
	15	60	20
Without Virus
	Transparent	Wild-type	Tr %
	0	146	0
	3	160	1.84
Gene: F25H5.5, Schumacher address: 1-4-3-C06
With Virus
	Transparent	Wild-type	Tr %
	10	57	14.93
	40	92	30.3
	45	90	33.33
Without Virus
	Transparent	Wild-type	Tr %
	2	100	1.96
	3	166	1.78
Gene: hpk-1, Schumacher address: 6-2-3-C12
With Virus
	Transparent	Wild-type	Tr %
	31	51	37.8
	28	86	24.56
Without Virus
	Transparent	Wild-type	Tr %
	3	81	3.57
Gene: daz-1, Schumacher address: 2-4-2-G05
With Virus
	Transparent	Wild-type	Tr %
	23	54	29.87
	16	55	22.54
Without Virus
	Transparent	Wild-type	Tr %
	0	87	0
Gene: T06A10.2, Schumacher address: 4-8-1-F07
With Virus
	Transparent	Wild-type	Tr %
	11	93	10.58
	15	39	27.78
	18	112	13.85
	64	57	52.89
Without Virus
	Transparent	Wild-type	Tr %
	0	45	0
	1	176	0.56
	0	143	0
Gene: Y67D8C.3, Schumacher address: 4-8-4-B01
With Virus
	Transparent	Wild-type	Tr %
	9	62	12.68
	34	99	25.56
	46	87	34.59
Without Virus
	Transparent	Wild-type	Tr %
	0	174	0
	1	164	0.61
Gene: Y65B4A.1, Schumacher address: 1-7-4-H06
With Virus
	Transparent	Wild-type	Tr %
	35	110	24.14
	34	48	41.46
	37	117	24.03
Without Virus
	Transparent	Wild-type	Tr %
	2	159	1.24
	4	167	2.34
Gene: nhl-1, Schumacher address: 3-4-4-G06
With Virus
	Transparent	Wild-type	Tr %
	15	40	27.27
	19	57	25
Without Virus
	Transparent	Wild-type	Tr %
	0	98	0
Gene: ppfr-1, Schumacher address: 5-11-2-H08
With Virus
	Transparent	Wild-type	Tr %
	13	69	15.85
	45	77	36.89
	27	87	23.68
Without Virus
	Transparent	Wild-type	Tr %
	1	85	1.16
	2	221	0.9
Gene: cfim-1, Schumacher address: 1-4-2-A11
With Virus
	Transparent	Wild-type	Tr %
	16	48	25
	29	85	25.44
	35	91	27.78
Without Virus
	Transparent	Wild-type	Tr %
	0	113	0
	2	188	1.05
Gene: nhr-2, Schumacher address: 1-2-3-G12
With Virus
	Transparent	Wild-type	Tr %
	25	73	25.51
	17	42	28.81
	14	51	21.54
	41	110	27.15
Without Virus
	Transparent	Wild-type	Tr %
	0	126	0
	2	176	1.12
	0	132	0
Gene: F55D12.1, Schumacher address: 1-3-4-F04
With Virus
	Transparent	Wild-type	Tr %
	13	73	15.12
	38	75	33.63
	18	153	10.53
	68	81	45.64
Without Virus
	Transparent	Wild-type	Tr %
	0	91	0
	2	180	1.1
	2	152	1.3
Gene: Y38C1AB.5, Schumacher address: 4-1-1-A11
With Virus
	Transparent	Wild-type	Tr %
	20	53	27.4
	17	56	23.29
Without Virus
	Transparent	Wild-type	Tr %
	0	90	0
Gene: W01G7.4, Schumacher address: 2-9-1-B01
With Virus
	Transparent	Wild-type	Tr %
	37	105	26.06
	27	68	28.42
Without Virus
	Transparent	Wild-type	Tr %
	2	126	1.56
	2	101	1.94
Gene: Y54E2A.4, Schumacher address: 2-9-2-C01
With Virus
	Transparent	Wild-type	Tr %
	16	111	12.6
	5	85	5.56
	77	50	60.63
	29	126	18.71
Without Virus
	Transparent	Wild-type	Tr %
	0	150	0
	1	132	0.75
Gene: T22C8.4, Schumacher address: 2-6-2-C03
With Virus
	Transparent	Wild-type	Tr %
	17	42	28.81
	12	45	21.05
Without Virus
	Transparent	Wild-type	Tr %
	0	81	0
Gene: Y71H2AM.6, Schumacher address: 3-7-2-F01
With Virus
	Transparent	Wild-type	Tr %
	19	48	28.36
	19	66	22.35
Without Virus
	Transparent	Wild-type	Tr %
	0	93	0
	1	79	1.25
Gene: ntl-9, Schumacher address: 3-2-3-C11
With Virus
	Transparent	Wild-type	Tr %
	17	43	28.33
	27	94	22.31
Without Virus
	Transparent	Wild-type	Tr %
	0	87	0
Gene: M05D6.3, Schumacher address: 2-6-1-G12
With Virus
	Transparent	Wild-type	Tr %
	17	60	22.08
	38	86	30.65
	40	121	24.84
Without Virus
	Transparent	Wild-type	Tr %
	3	118	2.48
	2	121	1.63
Gene: F21H7.5, Schumacher address: 5-10-4-D10
With Virus
	Transparent	Wild-type	Tr %
	46	101	31.29
	26	120	17.81
Without Virus
	Transparent	Wild-type	Tr %
	1	123	0.81
	0	126	0
Gene: nrfl-1, Schumacher address: 4-4-3-C01
With Virus
	Transparent	Wild-type	Tr %
	13	47	21.67
	17	40	29.82
Without Virus
	Transparent	Wild-type	Tr %
	1	67	1.47
Gene: B0281.1, Schumacher address: 2-2-2-H10
With Virus
	Transparent	Wild-type	Tr %
	28	106	20.9
	44	82	34.92
	37	133	21.76
Without Virus
	Transparent	Wild-type	Tr %
	0	57	0
	2	65	2.99
Gene: T14G11.1, Schumacher address: 6-1-4-H05
With Virus
	Transparent	Wild-type	Tr %
	18	51	26.09
	16	52	23.53
Without Virus
	Transparent	Wild-type	Tr %
	1	81	1.22
Gene: prx-2, Schumacher address: 4-6-2-A02
With Virus
	Transparent	Wild-type	Tr %
	8	65	10.96
	35	72	32.71
	27	86	23.89
Without Virus
	Transparent	Wild-type	Tr %
	1	124	0.8
	0	158	0
Gene: math-28, Schumacher address: 2-2-1-D03
With Virus
	Transparent	Wild-type	Tr %
	8	45	15.09
	26	56	31.71
	21	78	21.21
Without Virus
	Transparent	Wild-type	Tr %
	0	84	0
	0	81	0
Gene: H34I24.1, Schumacher address: 3-1-3-E04
With Virus
	Transparent	Wild-type	Tr %
	34	91	27.2
	12	56	17.65
Without Virus
	Transparent	Wild-type	Tr %
	1	99	1
	0	73	0
Gene: T01G9.2, Schumacher address: 1-4-1-C12
With Virus
	Transparent	Wild-type	Tr %
	12	81	12.9
	42	87	32.56
	38	95	28.57
Without Virus
	Transparent	Wild-type	Tr %
	2	54	3.57
	5	177	2.75
Gene: lsy-2, Schumacher address: 6-1-3-H06
With Virus
	Transparent	Wild-type	Tr %
	7	43	14
	38	77	33.04
	26	110	19.12
Without Virus
	Transparent	Wild-type	Tr %
	0	155	0
	2	133	1.48
Gene: mtk-1, Schumacher address: 1-2-3-G05
With Virus
	Transparent	Wild-type	Tr %
	17	55	23.61
	23	93	19.83
	22	62	26.19
Without Virus
	Transparent	Wild-type	Tr %
	0	132	0
	0	91	0
Gene: fbxb-85, Schumacher address: 3-5-4-B03
With Virus
	Transparent	Wild-type	Tr %
	24	67	26.37
	16	69	18.82
Without Virus
	Transparent	Wild-type	Tr %
	0	84	0
Gene: C39E9.11, Schumacher address: 4-6-4-H12
With Virus
	Transparent	Wild-type	Tr %
	26	78	25
	27	38	41.54
	25	127	16.45
Without Virus
	Transparent	Wild-type	Tr %
	4	137	2.84
	1	161	0.62
Gene: F55A11.8, Schumacher address: 5-7-4-H09
With Virus
	Transparent	Wild-type	Tr %
	25	45	35.71
	3	46	6.12
	15	53	22.06
Without Virus
	Transparent	Wild-type	Tr %
	1	98	1.01
	0	93	0
Gene: lin-9, Schumacher address: 3-4-4-B04
With Virus
	Transparent	Wild-type	Tr %
	12	51	19.05
	37	115	24.34
	34	111	23.45
Without Virus
	Transparent	Wild-type	Tr %
	0	150	0
	2	140	1.41
Gene: bus-4, Schumacher address: 4-2-2-F10
With Virus
	Transparent	Wild-type	Tr %
	10	84	10.64
	42	82	33.87
	28	89	23.93
Without Virus
	Transparent	Wild-type	Tr %
	5	132	3.65
	0	186	0
Gene: srz-48, Schumacher address: 5-11-3-G01
With Virus
	Transparent	Wild-type	Tr %
	7	52	11.86
	31	104	22.96
	40	99	28.78
Without Virus
	Transparent	Wild-type	Tr %
	3	104	2.8
	0	158	0
Gene: ugt-19, Schumacher address: 4-3-1-D12
With Virus
	Transparent	Wild-type	Tr %
	23	69	25
	22	90	19.64
Without Virus
	Transparent	Wild-type	Tr %
	0	75	0
Gene: M02F4.2, Schumacher address: 6-2-1-C06
With Virus
	Transparent	Wild-type	Tr %
	3	13	18.75
	11	37	22.92
Without Virus
	Transparent	Wild-type	Tr %
	0	63	0
Gene: C41H7.3, Schumacher address: 2-2-4-F02
With Virus
	Transparent	Wild-type	Tr %
	28	53	34.57
	5	69	6.76
	12	33	26.67
Without Virus
	Transparent	Wild-type	Tr %
	0	68	0
	1	87	1.14
Gene: C50F2.4, Schumacher address: 1-1-3-G03
With Virus
	Transparent	Wild-type	Tr %
	20	90	18.18
	30	81	27.03
	34	90	27.42
Without Virus
	Transparent	Wild-type	Tr %
	4	116	3.33
	3	153	1.92
Gene: Y50C1A.1, Schumacher address: 3-6-2-D04
With Virus
	Transparent	Wild-type	Tr %
	28	54	34.15
	13	77	14.44
	15	72	17.24
Without Virus
	Transparent	Wild-type	Tr %
	0	90	0
	0	71	0
Gene: Y54E2A.1, Schumacher address: 2-9-2-B07
With Virus
	Transparent	Wild-type	Tr %
	19	95	16.67
	60	43	58.25
	28	117	19.31
Without Virus
	Transparent	Wild-type	Tr %
	21	118	15.11
	2	142	1.39
Gene: R31.2, Schumacher address: 5-8-1-B06
With Virus
	Transparent	Wild-type	Tr %
	13	84	13.4
	42	107	28.19
	31	110	21.99
Without Virus
	Transparent	Wild-type	Tr %
	3	141	2.08
	0	143	0
Gene: W05F2.2, Schumacher address: 1-1-3-A07
With Virus
	Transparent	Wild-type	Tr %
	17	73	18.89
	24	37	39.34
	37	131	22.02
Without Virus
	Transparent	Wild-type	Tr %
	6	120	4.76
	4	169	2.31
Gene: wve-1, Schumacher address: 1-6-1-A03
With Virus
	Transparent	Wild-type	Tr %
	16	54	22.8571
	18	44	29.0323
	14	36	28
	10	60	14.2857
	8	57	12.3077
	12	59	16.9014
	7	40	14.8936
	15	53	22.0588
	28	54	34.1463
Without Virus			0
	Transparent	Wild-type	Tr %
	0	59	0
	1	63	1.5625
	0	70	0
	1	59	1.66667
	0	60	0
	0	57	0
	0	57	0
	0	66	0
	1	70	1.40845
Gene: F57B1.6, Schumacher address: 5-8-4-A11
With Virus
	Transparent	Wild-type	Tr %
	12	43	21.82
	15	43	25.86
Without Virus
	Transparent	Wild-type	Tr %
	2	67	2.9
Gene: ZK1236.1, Schumacher address: 3-4-3-A09
With Virus
	Transparent	Wild-type	Tr %
	11	95	10.38
	40	95	29.63
	59	193	23.41
Without Virus
	Transparent	Wild-type	Tr %
	0	151	0
	5	200	2.44
Gene: vha-7, Schumacher address: 4-6-4-A04
With Virus
	Transparent	Wild-type	Tr %
	26	74	26
	28	74	27.45
	29	104	21.8
Without Virus
	Transparent	Wild-type	Tr %
	14	191	6.83
	1	180	0.55
Gene: sre-3, Schumacher address: 4-4-3-H05
With Virus
	Transparent	Wild-type	Tr %
	19	110	14.73
	31	113	21.53
	38	108	26.03
Without Virus
	Transparent	Wild-type	Tr %
	0	117	0
	1	168	0.59
Gene: F20D6.8, Schumacher address: 5-5-4-E07
With Virus
	Transparent	Wild-type	Tr %
	7	52	11.86
	28	94	22.95
	30	104	22.39
Without Virus
	Transparent	Wild-type	Tr %
	0	169	0
	0	137	0
Gene: R03C1.1, Schumacher address: 2-9-2-D10
With Virus
	Transparent	Wild-type	Tr %
	20	98	16.95
	22	48	31.43
	27	114	19.15
Without Virus
	Transparent	Wild-type	Tr %
	0	132	0
	1	154	0.65
Gene: anc-1, Schumacher address: 1-1-4-G07
With Virus
	Transparent	Wild-type	Tr %
	10	49	16.95
	20	69	22.47
Without Virus
	Transparent	Wild-type	Tr %
	0	93	0
Gene: F55C12.5, Schumacher address: 2-4-4-H08
With Virus
	Transparent	Wild-type	Tr %
	15	87	14.71
	24	85	22.02
	38	111	25.5
Without Virus
	Transparent	Wild-type	Tr %
	1	100	0.99
	2	135	1.46
Gene: srx-34, Schumacher address: 5-5-1-E10
With Virus
	Transparent	Wild-type	Tr %
	33	55	37.5
	10	72	12.2
Without Virus
	Transparent	Wild-type	Tr %
	8	87	8.42
	0	58	0
Gene: thoc-2, Schumacher address: 3-6-1-A11
With Virus
	Transparent	Wild-type	Tr %
	11	64	14.67
	22	57	27.85
Without Virus
	Transparent	Wild-type	Tr %
	1	72	1.37
Gene: top-1, Schumacher address: 1-6-4-A10
With Virus
	Transparent	Wild-type	Tr %
	15	113	11.72
	20	44	31.25
	19	100	15.97
	41	105	28.08
Without Virus
	Transparent	Wild-type	Tr %
	0	122	0
	3	147	2
	0	135	0
