# Supplementary material for: Collagen and actin network mediate antiviral immunity against Orsay virus in C. elegans intestinal cells
Source: PLoS Pathog. 2024 Jan 8;20(1):e1011366. doi: 10.1371/journal.ppat.1011366 (PMC10798621; doi:10.1371/journal.ppat.1011366)
Supplement: S3 Table — (XLSX) [file ppat.1011366.s006.xlsx]

## Sheet: FIG-1b huamn orthologs
	gene number	precentage(%)
Total genes	106	100
Human ortholog & Intestine expression	69	65.0943
Human ortholog & No Intestine expression	8	7.54717
No Human ortholog	29	27.3585

## Sheet: raw_data
gene	Human Ortholog	wormbase link	human ortholog expressed in intestine	gene card link
wht-8	ABCG1,ABCG2,ABCG4	wht-8	Low expression in small intestine	http://www.genecards.org/cgi-bin/carddisp.pl?gene=ABCG2&keywords=ABCG2
hpk-1	HIPK1,HIPK2,HIPK3,HIPK4	hpk-1	Low expression in small intestine	http://www.genecards.org/cgi-bin/carddisp.pl?gene=HIPK3&keywords=HIPK#expression
T01G9.2	C16orf70	T01G9.2	colon	http://www.genecards.org/cgi-bin/carddisp.pl?gene=C16orf70&keywords=C16orf70
mtk-1	MAP3K4,MAP4K1,MAP4K2,MAP4K3	mtk-1	Colon	http://www.genecards.org/cgi-bin/carddisp.pl?gene=MAP4K2&keywords=map4k#expression
otub-2	OTUD7A,OTUD7B,TNFAIP3	otub-2	Colon	http://www.genecards.org/cgi-bin/carddisp.pl?gene=OTUD7B&keywords=OTUD7A#expression
W01G7.4	SLC7A6OS	W01G7.4	colon	http://www.genecards.org/cgi-bin/carddisp.pl?gene=SLC7A6OS&keywords=SLC7A6OS
ekl-1	TDRD15,TDRD7,TDRD1……	ekl-1	Colon,rectum	http://www.genecards.org/cgi-bin/carddisp.pl?gene=TDRD7&keywords=TDRD7#expression
rsd-6	TDRD15,TDRD7,TDRD1……	rsd-6	Colon,rectum	http://www.genecards.org/cgi-bin/carddisp.pl?gene=TDRD7&keywords=TDRD7#expression
F20D6.8	REM1,gem,RRAD,REM2	F20D6.8	Esophagus	http://www.genecards.org/cgi-bin/carddisp.pl?gene=RRAD&keywords=RRAD#expression
F55C12.5	TEX2	F55C12.5	Esophagus	http://www.genecards.org/cgi-bin/carddisp.pl?gene=TEX2&keywords=TEX2#expression
alh-4	ALDH3A1,ALDH3A2,ALDH3B1,ALDH3B2	alh-4	esophagus,Stomach,cardia,colon	http://www.genecards.org/cgi-bin/carddisp.pl?gene=ALDH3A1&keywords=ALDH3A1#function
dnj-19	DNAJA2, DNAJC22,DNAJB4,DNAJB1,DNAJB5	dnj-19	Esophagus,Stomach,Cardia,gut,rectum,colon	http://www.genecards.org/cgi-bin/carddisp.pl?gene=DNAJB1&keywords=DNAJB#expression
gpdh-2	GPD1,GPD1L	gpdh-2	Esophagus,Stomach,Cardia,gut,rectum,colon	http://www.genecards.org/cgi-bin/carddisp.pl?gene=GPD1&keywords=GPD1#expression
ttx-7	IMPA1,IMPA2	ttx-7	Esophagus,Stomach,Cardia,gut,rectum,colon	http://www.genecards.org/cgi-bin/carddisp.pl?gene=IMPA1&keywords=IMPA1#expression
cfim-1	NUDT21	cfim-1	Esophagus,Stomach,Cardia,gut,rectum,colon	http://www.genecards.org/cgi-bin/carddisp.pl?gene=NUDT21&keywords=NUDT21
pfk-1.1	PFKM,PFKL,PFKP	pfk-1.1	Esophagus,Stomach,Cardia,gut,rectum,colon	http://www.genecards.org/cgi-bin/carddisp.pl?gene=PFKL&keywords=pfkm#expression
Y71H2AM.6	Ppcs	Y71H2AM.6	Esophagus,Stomach,Cardia,gut,rectum,colon	http://www.genecards.org/cgi-bin/carddisp.pl?gene=PPCS&keywords=Ppcs#expression
K11H3.3	SLC25A1	K11H3.3	Esophagus,Stomach,Cardia,gut,rectum,colon	http://www.genecards.org/cgi-bin/carddisp.pl?gene=SLC25A1&keywords=SLC25A1
nrfl-1	SLC9A3R1,SLC9A3R2,PDZK1,PDZD3	nrfl-1	Esophagus,Stomach,Cardia,gut,rectum,colon	http://www.genecards.org/cgi-bin/carddisp.pl?gene=SLC9A3R1&keywords=SLC9A3R2#expression
anc-1	SYNE1,SYNE2,FLNB,FLNC,FLNA	anc-1	Esophagus,Stomach,Cardia,gut,rectum,colon	http://www.genecards.org/cgi-bin/carddisp.pl?gene=SYNE1&keywords=SYNE1#expression
usp-48	USP48	usp-48	Esophagus,Stomach,gut	http://www.genecards.org/cgi-bin/carddisp.pl?gene=USP48&keywords=USP48
Y54E2A.4	ASCC3	Y54E2A.4	esophagus,Stomach,gut,colon	http://www.genecards.org/cgi-bin/carddisp.pl?gene=ASCC3&keywords=ASCC3
edc-4	EDC4	Y44E3A.6	Esophagus,Stomach,gut,rectum,colon	http://www.genecards.org/cgi-bin/carddisp.pl?gene=EDC4&keywords=EDC4
cus-2	HTATSF1	Y65B4A.1	Esophagus,Stomach,gut,rectum,colon	http://www.genecards.org/cgi-bin/carddisp.pl?gene=HTATSF1&keywords=HTATSF1
npp-19	NUP35	npp-19	Esophagus,Stomach,gut,rectum,colon	http://www.genecards.org/cgi-bin/carddisp.pl?gene=NUP35&keywords=NUP35
ppfr-1	PPP4R1	ppfr-1	Esophagus,Stomach,gut,rectum,colon	http://www.genecards.org/cgi-bin/carddisp.pl?gene=PPP4R1&keywords=PPP4R1#expression
top-1	Top1,TOP1MT	top-1	Esophagus,Stomach,gut,rectum,colon	http://www.genecards.org/cgi-bin/carddisp.pl?gene=TOP1&keywords=Top1#expression
ZK1236.1	GUF1	ZK1236.1	gut	http://www.genecards.org/cgi-bin/carddisp.pl?gene=GUF1&keywords=GUF1
T19D7.7	PLB1	T19D7.7	Gut	http://www.genecards.org/cgi-bin/carddisp.pl?gene=PLB1&keywords=PLB1
ugt-19	UGT3A2,UGT3A1	ugt-19	gut	http://www.genecards.org/cgi-bin/carddisp.pl?gene=UGT3A1&keywords=UGT3A2#expression
ztf-28	ZNF451	ztf-28	Gut	http://www.genecards.org/cgi-bin/carddisp.pl?gene=ZNF451&keywords=ZNF451#expression
lgg-1	GABARAP,GABARAPL1	lgg-1	gut,colon,rectum	http://www.genecards.org/cgi-bin/carddisp.pl?gene=GABARAP&keywords=GABARAP#expression
rde-1	AGO1,AGO2,AGO3,AGO4	rde-1	Gut,Colon,Rectum,Cardia,Stomach	http://www.genecards.org/cgi-bin/carddisp.pl?gene=AGO1&keywords=Ago1
try-7	TMPRSS2,TMPRSS3,TMPRSS13……	try-7	gut,rectum	http://www.genecards.org/cgi-bin/carddisp.pl?gene=TMPRSS2&keywords=TMPRSS2#expression
unk-1	UNKL,UNK	C34D10.2	gut,rectum	http://www.genecards.org/cgi-bin/carddisp.pl?gene=UNK&keywords=UNKL#expression
pfd-5	PFDN5	pfd-5	Intestine (Gastrointestinal Tract),esophagus,stomach	http://www.genecards.org/cgi-bin/carddisp.pl?gene=pfdn5
trpa-2	TrpA1	trpa-2	overexpressed in Small Intestine and Stomach	http://www.genecards.org/cgi-bin/carddisp.pl?gene=TRPA1&keywords=TrpA1
gei-1	DLC1，STARD13，STARD8	gei-1	Rectum	http://www.genecards.org/cgi-bin/carddisp.pl?gene=STARD13&keywords=STARD13#function
mys-1	KAT5	mys-1	Rectum	http://www.genecards.org/cgi-bin/carddisp.pl?gene=KAT5&keywords=KAT5
rnf-113	RNF113B,RNF113A	rnf-113	Rectum	https://www.ncbi.nlm.nih.gov/pubmed/21903356
bus-4	C1GALT1C1,C1GALT1C1L,C1GALT1	bus-4	small intestine	http://www.genecards.org/cgi-bin/carddisp.pl?gene=C1GALT1C1&keywords=C1GALT1#expression
Y38C1AB.5	C1GALT1C1,C1GALT1C1L,C1GALT1	Y38C1AB.5	small intestine	http://www.genecards.org/cgi-bin/carddisp.pl?gene=C1GALT1C1&keywords=C1GALT1#expression
cab-1	NPDC1	cab-1	stomach	http://www.genecards.org/cgi-bin/carddisp.pl?gene=NPDC1&keywords=NPDC1#expression
plx-2	PLXND1,PLXNB1,PLXNB2,PLXNB3,PLXNC1	plx-2	Stomach	http://www.genecards.org/cgi-bin/carddisp.pl?gene=PLXND1&keywords=PLXND1#expression
nurf-1	BPTF,BAZ1B	nurf-1	Stomach,Cardia,gut,rectum	http://www.genecards.org/cgi-bin/carddisp.pl?gene=BAZ1B&keywords=baz1b#function
lsm-1	LSm1	lsm-1	Stomach,Cardia,gut,rectum,colon	http://www.genecards.org/cgi-bin/carddisp.pl?gene=LSM1&keywords=LSm1
prpf-4	PRPF4B	prpf-4	Stomach,gut,rectum,colon	http://www.genecards.org/cgi-bin/carddisp.pl?gene=PRPF4B&keywords=PRPF4B
daf-3	SMAD4	daf-3	Stomach,gut,rectum,colon	http://www.genecards.org/cgi-bin/carddisp.pl?gene=SMAD4&keywords=SMAD4
vha-7	TCIRG1,ATP6V0A1,ATP6V0A2,ATP6V0A4	vha-7	Stomach,gut,rectum,colon	http://www.genecards.org/cgi-bin/carddisp.pl?gene=ATP6V0A1&keywords=ATP6V0A2#expression
thoc-2	THOC2	thoc-2	Stomach,gut,rectum,colon	http://www.genecards.org/cgi-bin/carddisp.pl?gene=THOC2&keywords=thoc-2
nhl-1	TRIM3,TRIM2	nhl-1	Stomach,gut,rectum,colon	http://www.genecards.org/cgi-bin/carddisp.pl?gene=TRIM2&keywords=TRIM3#expression
wsp-1	WAS,WASL	wsp-1	Stomach,gut,rectum,colon	http://www.genecards.org/cgi-bin/carddisp.pl?gene=WASL&keywords=WAS#expression
daz-1	BOLL,DAZ1,DAZ2,DAZ3,DAZ4,DAZL	daz-1	Stomach	https://www.genecards.org/cgi-bin/carddisp.pl?gene=DAZ4&keywords=daz1#expression
epg-5	EPG5	epg-5	Stomach	http://www.genecards.org/cgi-bin/carddisp.pl?gene=EPG5&keywords=EPG5
set-4	KMT5B,KMT5C	set-4	Intestine	http://www.genecards.org/cgi-bin/carddisp.pl?gene=KMT5B&keywords=KMT5B#expression
lin-9	LIN9	lin-9	Intestine,stomach	http://www.genecards.org/cgi-bin/carddisp.pl?gene=LIN9&keywords=LIN9
nhr-2	NR5A2,NR5A1,PPARD,PPARG,PPARA……	nhr-2	Intestine	http://www.genecards.org/cgi-bin/carddisp.pl?gene=PPARD&keywords=PPARD
oaz-1	OAZ1,OAZ2,OAZ3,LLfos-48D6.2	oaz-1	Intestine,stomach	http://www.genecards.org/cgi-bin/carddisp.pl?gene=OAZ1&keywords=OAZ#expression
prx-2	Pex2	prx-2	Intestine	http://www.genecards.org/cgi-bin/carddisp.pl?gene=PEX2&keywords=Pex2
ntl-9	Cnot9	ntl-9	Intestine	https://www.genecards.org/cgi-bin/carddisp.pl?gene=CNOT9&keywords=rqcd1#expression
R186.3	SRPRB	R186.3	Intestine	http://www.genecards.org/cgi-bin/carddisp.pl?gene=SRPRB&keywords=SRPRB
tmem-107	TMEM107	tmem-107	Intestine, gut	http://www.genecards.org/cgi-bin/carddisp.pl?gene=TMEM107&keywords=TMEM107
ech-3	CDY1,CDY1B,CDY2B, Cdyl2,CDY2A,Echdc2,Cdyl	ech-3	Intestine, Esophagus, stomach, gut	https://www.genecards.org/cgi-bin/carddisp.pl?gene=ECHDC2&keywords=echdc2#expression
lsy-2	Hic1,ZNF575, ZNF276,ZNF281,Prdm6,ZNF653,Prdm10,Zbtb1,ZNF296,Zbtb20,Zbtb16, AC008481.3,Zbtb18,Znf148,ZFP91-CNTF,ZNF76,ZNF410,Zbtb32,Hic2,Vezf1,Zfp91,Maz,Zbtb45,ZNF692,Patz1,ZNF362,ZNF451,Zbtb7c	lsy-2	Intestine,gut,colon	https://www.genecards.org/cgi-bin/carddisp.pl?gene=HIC1&keywords=hic-1
R31.2	Asb8,Ankrd40	R31.2	Intestine	https://www.genecards.org/cgi-bin/carddisp.pl?gene=ASB8&keywords=asb8
T22C8.4	Zbtb38,Zbtb4,ZNF438	T22C8.4	Esophagus	https://www.genecards.org/cgi-bin/carddisp.pl?gene=ZBTB38&keywords=zbtb38
wve-1	Wasf1,Wasf2,Wasf3	wve-1	colon, small intestine	https://www.genecards.org/cgi-bin/carddisp.pl?gene=WASF1&keywords=wasf1#expression
cdc-42	Cdc42	cdc-42	Esophagus,Stomach,colon,intestine	https://www.genecards.org/cgi-bin/carddisp.pl?gene=CDC42&keywords=cdc42
isw-1	Smarca5,Smarca1	isw-1	intestine and stomach	https://www.genecards.org/cgi-bin/carddisp.pl?gene=SMARCA5&keywords=smarca5#expression
clsp-1	CLSPN	clsp-1		http://www.genecards.org/cgi-bin/carddisp.pl?gene=CLSPN&keywords=CLSPN
prcc-1	PRCC	C39E9.11		http://www.genecards.org/cgi-bin/carddisp.pl?gene=PRCC&keywords=PRCC
M05D6.3	PTPRD	M05D6.3		http://www.genecards.org/cgi-bin/carddisp.pl?gene=PTPRD&keywords=PTPRD
B0281.1	RNF224,RNF182	B0281.1		http://www.genecards.org/cgi-bin/carddisp.pl?gene=RNF182&keywords=RNF182#expression
col-92	SFTPD	col-92		http://www.genecards.org/cgi-bin/carddisp.pl?gene=SFTPD&keywords=SFTPD
taf-9	TAF9B,TAF9	taf-9		http://www.genecards.org/cgi-bin/carddisp.pl?gene=TAF9B&keywords=TAF9B#expression
sqv-1	UXS1	sqv-1		http://www.genecards.org/cgi-bin/carddisp.pl?gene=UXS1&keywords=UXS1
col-61	SFTPD	col-61		http://www.genecards.org/cgi-bin/carddisp.pl?gene=SFTPD&keywords=SFTPD
lido-12	None	C41H7.3
spp-23	None	spp-23
attf-6	None	attf-6
C39B5.14	None	C39B5.14
C50F2.4	None	C50F2.4
col-51	None	col-51
cutl-21	None	cutl-21
D1046.2	None	D1046.2
F21H7.5	None	F21H7.5
F55A11.8	None	F55A11.8
F55D12.1	None	F55D12.1
F57B1.6	None	F57B1.6
fbxb-85	None	fbxb-85
flp-1	None	flp-1
H34I24.1	None	H34I24.1
M02F4.2	None	M02F4.2
math-19	None	math-19
math-28	None	math-28
R03C1.1	None	R03C1.1
sre-3	None	sre-3
srx-34	None	srx-34
srz-48	None	srz-48
T06A10.2	None	T06A10.2
T14G11.1	None	T14G11.1
enu-3.4	None	enu-3.4
Y48G1C.8	None	Y48G1C.8
npr-34	None	npr-34
ivph-3	None	ivph-3
sqt-2	None	sqt-2
