# Supplementary material for: Collagen and actin network mediate antiviral immunity against Orsay virus in C. elegans intestinal cells
Source: PLoS Pathog. 2024 Jan 8;20(1):e1011366. doi: 10.1371/journal.ppat.1011366 (PMC10798621; doi:10.1371/journal.ppat.1011366)
Supplement: S4 Table — (XLSX) [file ppat.1011366.s007.xlsx]

## Sheet: GO_Biological_Process_GeneRIF
Term	GO	Overlap	P-value	Adjusted P-value	Old P-value	Old Adjusted P-value	Z-score	Combined Score	Genes			-LOG10(p.adjust)
ephrin receptor signaling pathway	GO:0048013	3/14	5.04818e-05	0.00938961	0.000904335	0.168206	-2.55157	25.245	cdc-42;plx-2;wve-1			2.02735
regulation of histone modification	GO:0031056	3/25	0.000305729	0.0142164	0.00399708	0.255174	-2.74856	22.2435	mys-1;nurf-1;wsp-1			1.84721
axon guidance	GO:0007411	5/107	0.000263341	0.0142164	0.00879221	0.255174	-1.17509	9.68518	nurf-1;cdc-42;wsp-1;plx-2;wve-1			1.84721
axon development	GO:0061564	6/159	0.000203545	0.0142164	0.010649	0.255174	-1.03318	8.78162	anc-1;nurf-1;cdc-42;wsp-1;plx-2;wve-1			1.84721
cellular response to starvation	GO:0009267	3/32	0.000641783	0.0198953	0.00756016	0.255174	-2.31307	17.004	lgg-1;oaz-1;lsm-1			1.70125
gastrulation	GO:0007369	3/32	0.000641783	0.0198953	0.00756016	0.255174	-2.20155	16.1842	npp-19;cdc-42;wve-1			1.70125
regulation of gastrulation	GO:0010470	2/9	0.000977718	0.02293	0.00699892	0.255174	-2.9231	20.2579	npp-19;cdc-42			1.6396
histone methylation	GO:0016571	3/37	0.000986237	0.02293	0.0109752	0.255174	-1.65231	11.4367	mys-1;nurf-1;wsp-1			1.6396
regulation of histone methylation	GO:0031060	3/40	0.00123969	0.0247833	0.0133917	0.265233	-2.00813	13.4402	mys-1;nurf-1;wsp-1			1.60584
histone modification	GO:0016570	3/41	0.00133244	0.0247833	0.0142598	0.265233	-1.87696	12.4269	mys-1;nurf-1;wsp-1			1.60584
chromatin remodeling	GO:0006338	3/43	0.00153076	0.0258838	0.0160913	0.272089	-1.77968	11.5359	lsy-2;nurf-1;wsp-1			1.58697
protein localization to plasma membrane	GO:0072659	4/96	0.00170369	0.0264072	0.0281648	0.327416	-1.67134	10.6547	lgg-1;cdc-42;ttx-7;wve-1			1.57828
protein transport	GO:0015031	2/17	0.00359281	0.0445508	0.0205329	0.272794	-2.58231	14.5353	cdc-42;wve-1			1.35114
activation of protein kinase activity	GO:0032147	2/17	0.00359281	0.0445508	0.0205329	0.272794	-2.34934	13.224	cdc-42;hpk-1			1.35114
regulation of Rho protein signal transduction	GO:0035023	2/17	0.00359281	0.0445508	0.0205329	0.272794	-2.22537	12.5262	cdc-42;wsp-1			1.35114
TOR signaling	GO:0031929	2/19	0.00448635	0.0499215	0.0248535	0.308183	-2.3671	12.7982	cdc-42;hpk-1			1.30171
epidermis morphogenesis	GO:0048730	3/63	0.00456272	0.0499215	0.0415149	0.405154	-1.22971	6.62795	cdc-42;plx-2;wve-1			1.30171
epidermis development	GO:0008544	3/66	0.00519788	0.0537114	0.0464394	0.405154	-1.36777	7.19377	cdc-42;plx-2;wve-1			1.26993
regulation of nervous system development	GO:0051960	3/71	0.00636963	0.0623553	0.0552717	0.405154	-1.8707	9.45868	anc-1;nurf-1;wsp-1			1.20513
regulation of anatomical structure morphogenesis	GO:0022603	3/76	0.00768678	0.0714871	0.0648652	0.405154	-1.95582	9.52142	nurf-1;cdc-42;wsp-1			1.14577
endocytosis	GO:0006897	2/26	0.00832353	0.0737227	0.0425326	0.405154	-2.54471	12.1858	cdc-42;hpk-1			1.1324
regulation of cell morphogenesis	GO:0022604	3/80	0.00884791	0.0748051	0.07307	0.405154	-1.35138	6.38876	nurf-1;cdc-42;wsp-1			1.12607
regulation of neurotransmitter transport	GO:0051588	2/29	0.0102913	0.0797577	0.0512047	0.405154	-2.57884	11.8019	lgg-1;wsp-1			1.09823
embryonic organ development	GO:0048568	2/29	0.0102913	0.0797577	0.0512047	0.405154	-2.06929	9.47	cdc-42;wsp-1			1.09823
actin polymerization or depolymerization	GO:0008154	2/31	0.0117062	0.0837441	0.0573129	0.405154	-2.4519	10.9052	cdc-42;wve-1			1.07705
histone lysine methylation	GO:0034968	2/31	0.0117062	0.0837441	0.0573129	0.405154	-1.70408	7.57913	nurf-1;wsp-1			1.07705
regulation of kinase activity	GO:0043549	2/33	0.0132012	0.08467	0.0636656	0.405154	-2.51112	10.8667	cdc-42;hpk-1			1.07227
epithelium development	GO:0060429	2/33	0.0132012	0.08467	0.0636656	0.405154	-1.92258	8.31984	cdc-42;wve-1			1.07227
neuron migration	GO:0001764	3/91	0.0125476	0.08467	0.0979236	0.405154	-1.20179	5.26171	anc-1;wve-1;top-1			1.07227
regulation of macroautophagy	GO:0016241	2/35	0.0147747	0.0886484	0.0702489	0.405154	-2.11945	8.93315	lgg-1;hpk-1			1.05233
regulation of autophagy	GO:0010506	2/35	0.0147747	0.0886484	0.0702489	0.405154	-1.63579	6.89458	lgg-1;hpk-1			1.05233
regulation of protein kinase activity	GO:0045859	2/37	0.0164248	0.0925763	0.0770493	0.405154	-2.65177	10.896	cdc-42;hpk-1			1.0335
cell-cell junction assembly	GO:0007043	2/37	0.0164248	0.0925763	0.0770493	0.405154	-1.98075	8.13884	cdc-42;wve-1			1.0335
regulation of transferase activity	GO:0051338	2/40	0.0190398	0.104159	0.0876289	0.405154	-2.28555	9.05357	cdc-42;hpk-1			0.982304
Rab protein signal transduction	GO:0032482	2/41	0.0199479	0.106009	0.0912502	0.405154	-1.68379	6.59142	cdc-42;wsp-1			0.974659
regulation of axon guidance	GO:1902667	2/44	0.0227783	0.111494	0.102378	0.405154	-1.60765	6.08005	nurf-1;wsp-1			0.952749
chromatin assembly	GO:0031497	2/44	0.0227783	0.111494	0.102378	0.405154	-1.45748	5.51211	nurf-1;npp-19			0.952749
morphogenesis of embryonic epithelium	GO:0016331	2/44	0.0227783	0.111494	0.102378	0.405154	-1.44186	5.45304	cdc-42;plx-2			0.952749
chromosome organization	GO:0051276	2/45	0.0237566	0.113301	0.10617	0.411408	-1.54254	5.76895	nurf-1;wsp-1			0.945768
Rho protein signal transduction	GO:0007266	2/46	0.0247518	0.115096	0.110001	0.417555	-1.5296	5.65777	cdc-42;wsp-1			0.93894
C-terminal protein amino acid modification	GO:0018410	1/5	0.0262232	0.116131	0.0694197	0.405154	-4.3072	15.683	lgg-1			0.935051
protein deubiquitination	GO:0016579	1/5	0.0262232	0.116131	0.0694197	0.405154	-1.82495	6.64485	ekl-1			0.935051
cellular response to heat	GO:0034605	2/51	0.0299762	0.129664	0.129697	0.437941	-1.4631	5.1316	nhl-1;lsm-1			0.88718
regulation of cell death	GO:0010941	1/6	0.0313855	0.129727	0.0805311	0.405154	-1.54824	5.35908	hpk-1			0.886971
regulation of germ cell proliferation	GO:1905936	2/52	0.0310693	0.129727	0.133736	0.437941	-1.4269	4.95355	rsd-6;daz-1			0.886971
protein complex localization	GO:0031503	3/132	0.033151	0.134045	0.21404	0.444728	-0.950754	3.23892	lgg-1;npp-19;wve-1			0.872748
glycoprotein catabolic process	GO:0006516	1/7	0.0365207	0.13863	0.0915153	0.405154	-4.33356	14.3435	wve-1			0.858144
glycoprotein biosynthetic process	GO:0009101	1/7	0.0365207	0.13863	0.0915153	0.405154	-4.31685	14.2882	wve-1			0.858144
glycoprotein metabolic process	GO:0009100	1/7	0.0365207	0.13863	0.0915153	0.405154	-4.13625	13.6905	wve-1			0.858144
neuron projection development	GO:0031175	2/58	0.0379493	0.141172	0.158555	0.444728	-1.47582	4.82814	cdc-42;wve-1			0.850253
macroautophagy	GO:0016236	1/8	0.0416289	0.146094	0.102374	0.405154	-4.49653	14.2943	hpk-1			0.835368
actin nucleation	GO:0045010	1/8	0.0416289	0.146094	0.102374	0.405154	-3.54426	11.267	wve-1			0.835368
nuclear pore localization	GO:0051664	1/8	0.0416289	0.146094	0.102374	0.405154	-2.83924	9.02582	npp-19			0.835368
protein complex assembly	GO:0006461	2/63	0.044083	0.151841	0.179885	0.444728	-1.64427	5.13289	nurf-1;wve-1			0.81861
extracellular matrix organization	GO:0030198	1/9	0.0467103	0.152423	0.113108	0.420761	-3.2093	9.83262	cdc-42			0.816949
protein localization to chromosome	GO:0034502	2/65	0.0466328	0.152423	0.18855	0.444728	-1.17879	3.61353	npp-19;top-1			0.816949
morphogenesis of an epithelium	GO:0002009	2/65	0.0466328	0.152423	0.18855	0.444728	-1.13276	3.47242	cdc-42;plx-2			0.816949
cortical cytoskeleton organization	GO:0030865	1/10	0.051765	0.155669	0.123719	0.434182	-2.93395	8.68756	cdc-42			0.807797
regulation of neuromuscular junction development	GO:1904396	1/10	0.051765	0.155669	0.123719	0.434182	-2.79262	8.26905	wsp-1			0.807797
regulation of protein kinase C signaling	GO:0090036	1/10	0.051765	0.155669	0.123719	0.434182	-2.75514	8.15809	cdc-42			0.807797
regulation of protein localization	GO:0032880	2/67	0.0492355	0.155669	0.19728	0.444728	-1.42062	4.27769	mys-1;cdc-42			0.807797
gonad development	GO:0008406	2/69	0.0518898	0.155669	0.206066	0.444728	-1.12369	3.3246	mys-1;top-1			0.807797
regulation of cellular localization	GO:0060341	2/70	0.0532359	0.157173	0.210478	0.444728	-0.846875	2.4839	mys-1;cdc-42			0.803623
chloride transport	GO:0006821	1/11	0.0567932	0.159204	0.134208	0.437941	-2.38853	6.85113	ttx-7			0.798046
proteolysis	GO:0006508	1/11	0.0567932	0.159204	0.134208	0.437941	-1.7939	5.14552	oaz-1			0.798046
RNA interference	GO:0016246	2/73	0.0573477	0.159204	0.223779	0.444728	-1.13059	3.23192	rsd-6;cdc-42			0.798046
posttranscriptional gene silencing by RNA	GO:0035194	2/73	0.0573477	0.159204	0.223779	0.444728	-0.912883	2.60959	rsd-6;cdc-42			0.798046
regulation of establishment of cell polarity	GO:2000114	1/12	0.0617949	0.166578	0.144576	0.444728	-3.06446	8.53125	cdc-42			0.778383
regulation of cell morphogenesis involved in differentiation	GO:0010769	1/12	0.0617949	0.166578	0.144576	0.444728	-1.29247	3.59814	daz-1			0.778383
regulation of cellular protein localization	GO:1903827	2/77	0.0629958	0.167389	0.241637	0.444728	-0.744906	2.05943	mys-1;cdc-42			0.776274
regulation of neuromuscular synaptic transmission	GO:1900073	1/13	0.0667704	0.167828	0.154826	0.444728	-2.55673	6.91979	wsp-1			0.775135
RNA methylation	GO:0001510	1/13	0.0667704	0.167828	0.154826	0.444728	-2.50158	6.77052	mys-1			0.775135
regulation of engulfment of apoptotic cell	GO:1901074	1/13	0.0667704	0.167828	0.154826	0.444728	-2.13842	5.78764	cdc-42			0.775135
cellular protein complex assembly	GO:0043623	2/79	0.0658879	0.167828	0.250605	0.444728	-1.21798	3.31267	nurf-1;wve-1			0.775135
hermaphrodite germ-line sex determination	GO:0040021	1/14	0.0717197	0.173245	0.164958	0.444728	-1.93033	5.08639	daz-1			0.761339
striated muscle cell development	GO:0055002	1/14	0.0717197	0.173245	0.164958	0.444728	-1.71897	4.52946	cdc-42			0.761339
protein targeting to vacuole	GO:0006623	1/14	0.0717197	0.173245	0.164958	0.444728	-1.61232	4.24845	lgg-1			0.761339
phagocytosis	GO:0006909	1/15	0.0766431	0.173849	0.174974	0.444728	-3.39534	8.72125	hpk-1			0.759828
regulation of protein polymerization	GO:0032271	1/15	0.0766431	0.173849	0.174974	0.444728	-2.4156	6.20471	cdc-42			0.759828
DNA recombination	GO:0006310	1/15	0.0766431	0.173849	0.174974	0.444728	-2.0515	5.26948	cdc-42			0.759828
regulation of cytoskeleton organization	GO:0051493	1/15	0.0766431	0.173849	0.174974	0.444728	-1.43965	3.69789	cdc-42			0.759828
protein localization to membrane	GO:0072657	2/84	0.073307	0.173849	0.273089	0.457608	-0.971199	2.53784	lgg-1;cdc-42			0.759828
regulation of protein localization to cell surface	GO:2000008	1/16	0.0815405	0.182729	0.184874	0.444728	-2.04529	5.12683	npp-19			0.738192
regulation of translational initiation	GO:0006446	1/17	0.0864123	0.186892	0.19466	0.444728	-1.62781	3.98589	oaz-1			0.72841
regulation of TOR signaling	GO:0032006	1/17	0.0864123	0.186892	0.19466	0.444728	-1.27029	3.11047	hpk-1			0.72841
regulation of cell cycle process	GO:0010564	1/17	0.0864123	0.186892	0.19466	0.444728	-0.857196	2.09895	cdc-42			0.72841
negative regulation of vulval development	GO:0040027	1/18	0.0912584	0.195104	0.204334	0.444728	-1.61845	3.87466	cdc-42			0.709733
protein localization to nuclear envelope	GO:0090435	1/19	0.0960791	0.198563	0.213896	0.444728	-1.62063	3.79646	npp-19			0.702101
regulation of cell motility	GO:2000145	1/19	0.0960791	0.198563	0.213896	0.444728	-0.896696	2.10058	cdc-42			0.702101
embryonic body morphogenesis	GO:0010172	2/98	0.095377	0.198563	0.335949	0.485525	-0.798179	1.87565	cdc-42;plx-2			0.702101
neuromuscular junction development	GO:0007528	1/21	0.105645	0.200097	0.232692	0.444728	-2.48997	5.59665	wsp-1			0.698759
acetylcholine transport	GO:0015870	1/21	0.105645	0.200097	0.232692	0.444728	-2.41168	5.42068	lgg-1			0.698759
mRNA polyadenylation	GO:0006378	1/21	0.105645	0.200097	0.232692	0.444728	-1.90515	4.28217	daz-1			0.698759
synaptic vesicle endocytosis	GO:0048488	1/23	0.11511	0.200097	0.251056	0.444728	-1.93379	4.1806	wsp-1			0.698759
phagosome maturation	GO:0090382	1/23	0.11511	0.200097	0.251056	0.444728	-1.8583	4.0174	lgg-1			0.698759
cell-cell junction organization	GO:0045216	1/23	0.11511	0.200097	0.251056	0.444728	-1.83576	3.96867	cdc-42			0.698759
mRNA cleavage	GO:0006379	1/22	0.11039	0.200097	0.241927	0.444728	-1.79358	3.95257	rde-1			0.698759
regulation of translation	GO:0006417	1/23	0.11511	0.200097	0.251056	0.444728	-1.80145	3.8945	hpk-1			0.698759
motor neuron migration	GO:0097475	1/20	0.100874	0.200097	0.223349	0.444728	-1.68169	3.8576	wve-1			0.698759
small GTPase mediated signal transduction	GO:0007264	1/20	0.100874	0.200097	0.223349	0.444728	-1.669	3.82847	cdc-42			0.698759
RNA polyadenylation	GO:0043631	1/23	0.11511	0.200097	0.251056	0.444728	-1.70869	3.69396	daz-1			0.698759
regulation of dauer larval development	GO:0061065	1/23	0.11511	0.200097	0.251056	0.444728	-1.47362	3.18577	lgg-1			0.698759
protein processing	GO:0016485	1/23	0.11511	0.200097	0.251056	0.444728	-1.40384	3.03492	hpk-1			0.698759
regulation of apoptotic process involved in development	GO:1904748	1/21	0.105645	0.200097	0.232692	0.444728	-0.932024	2.09489	cdc-42			0.698759
protein-DNA complex assembly	GO:0065004	1/23	0.11511	0.200097	0.251056	0.444728	-0.956987	2.06888	wve-1			0.698759
regulation of cell cycle	GO:0051726	1/23	0.11511	0.200097	0.251056	0.444728	-0.799384	1.72816	cdc-42			0.698759
regulation of DNA recombination	GO:0000018	1/23	0.11511	0.200097	0.251056	0.444728	-0.783704	1.69427	cdc-42			0.698759
regulation of intracellular pH	GO:0051453	1/24	0.119805	0.202579	0.260079	0.447915	-1.61966	3.43674	cdc-42			0.693405
phospholipid translocation	GO:0045332	1/24	0.119805	0.202579	0.260079	0.447915	-1.34566	2.85535	ttx-7			0.693405
protein sumoylation	GO:0016925	1/24	0.119805	0.202579	0.260079	0.447915	-1.0348	2.19572	hpk-1			0.693405
embryonic organ morphogenesis	GO:0048562	1/25	0.124476	0.206719	0.268999	0.454852	-1.95714	4.07798	cdc-42			0.684621
regulation of apoptotic signaling pathway	GO:2001233	1/25	0.124476	0.206719	0.268999	0.454852	-0.701798	1.4623	cdc-42			0.684621
phospholipid transport	GO:0015914	1/26	0.129122	0.212537	0.277815	0.459434	-1.34731	2.75794	ttx-7			0.672566
axon extension	GO:0048675	1/27	0.133743	0.212618	0.286529	0.459434	-1.82017	3.66187	cdc-42			0.6724
neuron projection morphogenesis	GO:0048812	1/27	0.133743	0.212618	0.286529	0.459434	-1.72241	3.46521	wve-1			0.6724
nuclear migration	GO:0007097	1/27	0.133743	0.212618	0.286529	0.459434	-1.59178	3.2024	anc-1			0.6724
regulation of proteolysis	GO:0030162	1/27	0.133743	0.212618	0.286529	0.459434	-1.27939	2.57391	oaz-1			0.6724
tyrosine metabolic process	GO:0006570	1/28	0.138341	0.218063	0.295142	0.4692	-1.47202	2.9117	cdc-42			0.661419
lysosomal transport	GO:0007041	1/30	0.147463	0.219425	0.312071	0.471912	-1.67058	3.19778	lgg-1			0.658714
male gonad development	GO:0008584	1/30	0.147463	0.219425	0.312071	0.471912	-1.66343	3.18409	daz-1			0.658714
dephosphorylation	GO:0016311	1/30	0.147463	0.219425	0.312071	0.471912	-1.61591	3.09314	ppfr-1			0.658714
apical protein localization	GO:0045176	1/29	0.142914	0.219425	0.303656	0.471912	-1.45214	2.82515	cdc-42			0.658714
vesicle fusion	GO:0006906	1/30	0.147463	0.219425	0.312071	0.471912	-1.23212	2.3585	wsp-1			0.658714
protein dephosphorylation	GO:0006470	1/30	0.147463	0.219425	0.312071	0.471912	-0.867153	1.65988	ppfr-1			0.658714
nematode larval development	GO:0002119	3/245	0.141103	0.219425	0.581546	0.639358	-0.384186	0.752339	lgg-1;cdc-42;top-1			0.658714
motor neuron axon guidance	GO:0008045	1/31	0.151988	0.222597	0.320388	0.476738	-1.66845	3.14328	wve-1			0.65248
L-serine metabolic process	GO:0006563	1/31	0.151988	0.222597	0.320388	0.476738	-1.28297	2.41705	hpk-1			0.65248
cell morphogenesis	GO:0000902	1/32	0.15649	0.225636	0.328609	0.481271	-1.58598	2.94162	cdc-42			0.646591
protein maturation	GO:0051604	1/32	0.15649	0.225636	0.328609	0.481271	-0.808256	1.49913	wve-1			0.646591
apoptotic cell clearance	GO:0043277	1/33	0.160968	0.230307	0.336735	0.485525	-1.45829	2.66364	cdc-42			0.637692
neuromuscular synaptic transmission	GO:0007274	1/34	0.165422	0.231342	0.344767	0.489516	-2.011	3.6183	wsp-1			0.635746
activation of GTPase activity	GO:0090630	1/34	0.165422	0.231342	0.344767	0.489516	-1.203	2.16451	cdc-42			0.635746
meiosis I	GO:0007127	2/137	0.164329	0.231342	0.501129	0.57537	-0.381563	0.689057	thoc-2;ppfr-1			0.635746
engulfment of apoptotic cell	GO:0043652	1/35	0.169853	0.232298	0.352705	0.489575	-1.114	1.97493	cdc-42			0.633954
protein localization to chromatin	GO:0071168	1/35	0.169853	0.232298	0.352705	0.489575	-0.634212	1.12435	npp-19			0.633954
regulation of cell size	GO:0008361	1/35	0.169853	0.232298	0.352705	0.489575	-0.460285	0.816005	cdc-42			0.633954
RNA modification	GO:0009451	1/36	0.17426	0.234872	0.360551	0.493106	-1.23991	2.16638	mys-1			0.629168
dauer larval development	GO:0040024	1/36	0.17426	0.234872	0.360551	0.493106	-1.20633	2.1077	lgg-1			0.629168
regulation of neurogenesis	GO:0050767	1/38	0.183006	0.241412	0.37597	0.503097	-1.24549	2.11514	anc-1			0.617242
hermaphrodite genitalia morphogenesis	GO:0048815	1/38	0.183006	0.241412	0.37597	0.503097	-1.07972	1.83363	daz-1			0.617242
transforming growth factor beta receptor signaling pathway	GO:0007179	1/38	0.183006	0.241412	0.37597	0.503097	-0.953562	1.61938	daf-3			0.617242
meiosis II	GO:0007135	1/39	0.187344	0.245394	0.383546	0.509568	-0.830632	1.39115	ppfr-1			0.610136
regulation of protein complex assembly	GO:0043254	1/41	0.195952	0.253105	0.398433	0.521891	-1.08296	1.76509	npp-19			0.596699
regulation of establishment or maintenance of cell polarity	GO:0032878	1/41	0.195952	0.253105	0.398433	0.521891	-0.986312	1.60757	cdc-42			0.596699
defecation	GO:0030421	1/42	0.200222	0.256837	0.405747	0.527755	-1.29811	2.08779	prx-2			0.590342
peptide biosynthetic process	GO:0043043	1/43	0.20447	0.260489	0.412976	0.533427	-1.08961	1.72958	hpk-1			0.58421
vulval cell fate specification	GO:0072327	1/45	0.212899	0.269382	0.427181	0.54797	-0.877978	1.35818	cdc-42			0.569631
cellular protein localization	GO:0034613	1/47	0.221239	0.270803	0.441056	0.548055	-1.12034	1.69004	cdc-42			0.567347
regulation of protein localization to nucleus	GO:1900180	1/48	0.225376	0.270803	0.447873	0.548055	-1.07671	1.60428	npp-19			0.567347
gene silencing by miRNA	GO:0035195	1/48	0.225376	0.270803	0.447873	0.548055	-0.956891	1.42575	rde-1			0.567347
transmembrane receptor protein tyrosine kinase signaling pathway	GO:0007169	1/46	0.21708	0.270803	0.43416	0.548055	-0.640732	0.978712	cdc-42			0.567347
regulation of protein ubiquitination	GO:0031396	1/48	0.225376	0.270803	0.447873	0.548055	-0.646421	0.963158	ekl-1			0.567347
spermatogenesis	GO:0007283	1/46	0.21708	0.270803	0.43416	0.548055	-0.623786	0.952827	rsd-6			0.567347
spermatid development	GO:0007286	1/47	0.221239	0.270803	0.441056	0.548055	-0.620265	0.935677	rsd-6			0.567347
cellular modified amino acid biosynthetic process	GO:0042398	2/169	0.225669	0.270803	0.617354	0.666765	-0.454343	0.676375	lsy-2;lgg-1			0.567347
plasma membrane organization	GO:0007009	1/50	0.233585	0.278505	0.461267	0.560756	-0.94123	1.36874	cdc-42			0.555166
membrane fusion	GO:0061025	1/51	0.237657	0.279774	0.467847	0.561417	-1.12037	1.60988	lgg-1			0.553193
synaptic vesicle transport	GO:0048489	1/51	0.237657	0.279774	0.467847	0.561417	-0.956684	1.37468	wsp-1			0.553193
plasma membrane fusion	GO:0045026	1/54	0.249746	0.286745	0.487128	0.569848	-1.0398	1.44252	lgg-1			0.542504
regulation of endocytosis	GO:0030100	1/54	0.249746	0.286745	0.487128	0.569848	-0.776045	1.07662	hpk-1			0.542504
regulation of intracellular signal transduction	GO:1902531	1/54	0.249746	0.286745	0.487128	0.569848	-0.521128	0.722967	cdc-42			0.542504
regulation of GTPase activity	GO:0043087	1/54	0.249746	0.286745	0.487128	0.569848	-0.0587399	0.0814905	cdc-42			0.542504
asymmetric protein localization	GO:0008105	1/56	0.257699	0.292268	0.499608	0.57537	-0.951379	1.29004	cdc-42			0.534218
regulation of hydrolase activity	GO:0051336	1/56	0.257699	0.292268	0.499608	0.57537	-0.730803	0.990942	cdc-42			0.534218
RNA transport	GO:0050658	1/57	0.261644	0.294944	0.505739	0.576935	-1.10949	1.48757	cdc-42			0.53026
cell part morphogenesis	GO:0032990	1/58	0.265569	0.295783	0.511797	0.576935	-0.786848	1.04327	anc-1			0.529027
protein localization to synapse	GO:0035418	1/58	0.265569	0.295783	0.511797	0.576935	-0.191226	0.253543	ttx-7			0.529027
regulation of peptide transport	GO:0090087	1/63	0.284883	0.31354	0.541037	0.602592	-0.717742	0.901252	cdc-42			0.503707
hermaphrodite genitalia development	GO:0040035	1/63	0.284883	0.31354	0.541037	0.602592	-0.637286	0.800224	daz-1			0.503707
cytoskeleton organization	GO:0007010	1/65	0.292467	0.319994	0.552256	0.611427	-0.78965	0.970798	cdc-42			0.494859
Notch signaling pathway	GO:0007219	1/71	0.314745	0.342354	0.584359	0.639358	-0.732461	0.846719	daz-1			0.465524
regulation of oocyte development	GO:0060281	1/76	0.332778	0.359865	0.609416	0.662873	-0.432337	0.475692	daz-1			0.443861
regulation of neuron differentiation	GO:0045664	1/79	0.343371	0.367052	0.623748	0.666765	-0.803878	0.859299	anc-1			0.435272
regulation of embryonic development	GO:0045995	1/79	0.343371	0.367052	0.623748	0.666765	-0.48068	0.51382	cdc-42			0.435272
regulation of nuclear division	GO:0051783	1/81	0.350341	0.372362	0.633021	0.672811	-0.330746	0.346903	rsd-6			0.429035
regulation of cell fate specification	GO:0042659	1/86	0.367445	0.388323	0.655255	0.692486	0.35113	-0.351545	cdc-42			0.410807
oogenesis	GO:0048477	1/87	0.370812	0.389667	0.659544	0.693081	-0.401369	0.398181	daz-1			0.409306
insulin receptor signaling pathway	GO:0008286	1/89	0.377493	0.392256	0.66797	0.694092	-0.718006	0.699484	daf-3			0.406431
GTP metabolic process	GO:0046039	1/89	0.377493	0.392256	0.66797	0.694092	-0.425668	0.414687	cdc-42			0.406431
protein localization to organelle	GO:0033365	1/94	0.39389	0.407019	0.688168	0.711107	0.428426	-0.399158	lgg-1			0.390385
regulation of vulval development	GO:0040028	1/100	0.413001	0.42441	0.710854	0.730491	0.0369808	-0.0327023	cdc-42			0.372214
asymmetric stem cell division	GO:0098722	1/106	0.431516	0.441	0.731953	0.74804	-0.193292	0.162452	cdc-42			0.355562
mitotic nuclear division	GO:0140014	1/110	0.443536	0.450807	0.745191	0.757407	-0.381844	0.31043	daz-1			0.346009
regulation of developmental growth	GO:0048638	1/120	0.472497	0.477633	0.775601	0.784031	-0.0859826	0.0644632	cdc-42			0.320906
vulval development	GO:0040025	1/146	0.540994	0.543918	0.839256	0.843792	0.239595	-0.147194	cdc-42			0.264466
regulation of nematode larval development	GO:0061062	1/163	0.580937	0.580937	0.871085	0.871085	-0.0121912	0.00662121	lgg-1			0.235871

## Sheet: GO_Cellular_Component_GeneRIF
Term	GO	Overlap	P-value	Adjusted P-value	Old P-value	Old Adjusted P-value	Z-score	Combined Score	Genes		-Log10(p.adjust)
histone acetyltransferase complex	GO:0000123	2/10	0.00121792	0.0376504	0.00926805	0.25374	-2.74591	18.4267	mys-1;ekl-1		1.42423
autophagosome	GO:0005776	2/14	0.00242906	0.0376504	0.0163703	0.25374	-2.63866	15.8854	lgg-1;hpk-1		1.42423
pseudopodium	GO:0031143	2/23	0.00654681	0.0676503	0.0383494	0.396277	-2.24507	11.2899	cdc-42;wve-1		1.16973
autophagosome membrane	GO:0000421	1/9	0.0467103	0.284065	0.121226	0.666218	-2.97758	9.12269	lgg-1		0.546583
nuclear transcription factor complex	GO:0044798	2/60	0.0403606	0.284065	0.185355	0.666218	-2.04817	6.57444	hpk-1;lsm-1		0.546583
axon	GO:0030424	2/74	0.0587423	0.284065	0.252888	0.666218	-1.10259	3.12538	nurf-1;wsp-1		0.546583
serine/threonine protein kinase complex	GO:1902554	2/84	0.073307	0.284065	0.302177	0.666218	-1.0178	2.65961	cdc-42;hpk-1		0.546583
cytoplasmic microtubule	GO:0005881	2/81	0.0688238	0.284065	0.287364	0.666218	-0.950546	2.54386	lgg-1;ppfr-1		0.546583
nucleolus	GO:0005730	1/22	0.11039	0.305667	0.258564	0.666218	-2.34259	5.16246	rsd-6		0.514752
phagocytic vesicle	GO:0045335	1/27	0.133743	0.305667	0.30589	0.666218	-1.80817	3.63772	lgg-1		0.514752
RISC complex	GO:0016442	1/30	0.147463	0.305667	0.33293	0.666218	-1.80503	3.45515	ekl-1		0.514752
catenin complex	GO:0016342	1/30	0.147463	0.305667	0.33293	0.666218	-1.73094	3.31333	wve-1		0.514752
lysosomal membrane	GO:0005765	1/31	0.151988	0.305667	0.341725	0.666218	-1.68822	3.18053	lgg-1		0.514752
actin filament	GO:0005884	1/33	0.160968	0.305667	0.358995	0.666218	-1.60146	2.92516	wve-1		0.514752
kinesin complex	GO:0005871	1/36	0.17426	0.305667	0.384117	0.666218	-1.4503	2.53398	wve-1		0.514752
P granule	GO:0043186	1/38	0.183006	0.305667	0.400356	0.666218	-1.47552	2.50578	lsm-1		0.514752
actin cytoskeleton	GO:0015629	1/39	0.187344	0.305667	0.408327	0.666218	-1.42951	2.39416	wve-1		0.514752
germ cell nucleus	GO:0043073	2/98	0.095377	0.305667	0.370892	0.666218	-0.693002	1.6285	rsd-6;daz-1		0.514752
myosin filament	GO:0032982	1/39	0.187344	0.305667	0.408327	0.666218	-0.647441	1.08434	cdc-42		0.514752
actomyosin	GO:0042641	1/42	0.200222	0.310345	0.431656	0.669067	-1.38507	2.22764	cdc-42		0.508155
X chromosome	GO:0000805	1/45	0.212899	0.314279	0.454134	0.670388	-1.41974	2.19625	rde-1		0.502684
spindle	GO:0005819	1/51	0.237657	0.331211	0.496647	0.687559	-1.09923	1.57951	ppfr-1		0.479895
microtubule	GO:0005874	1/53	0.245737	0.331211	0.510125	0.687559	-0.562497	0.78946	lgg-1		0.479895
cortical cytoskeleton	GO:0030863	1/58	0.265569	0.343026	0.542374	0.689731	-1.12226	1.48798	cdc-42		0.464673
cytoskeleton	GO:0005856	1/62	0.281061	0.344202	0.566751	0.689731	-0.96992	1.23101	cdc-42		0.463187
nuclear chromosome	GO:0000228	1/64	0.288685	0.344202	0.578484	0.689731	-0.785443	0.975849	rsd-6		0.463187
cytoplasmic vesicle membrane	GO:0030659	1/83	0.357237	0.410161	0.676209	0.75487	-0.318102	0.32744	lgg-1		0.387046
spindle microtubule	GO:0005876	1/87	0.370812	0.410542	0.69391	0.75487	-0.079265	0.0786356	ppfr-1		0.386642
early endosome membrane	GO:0031901	1/92	0.387383	0.413672	0.714779	0.75487	-0.362752	0.344013	lgg-1		0.383344
microtubule cytoskeleton	GO:0015630	1/96	0.400328	0.413672	0.73052	0.75487	-0.0814745	0.0745876	ppfr-1		0.383344
meiotic spindle	GO:0072687	1/134	0.51055	0.51055	0.844842	0.844842	0.0636951	-0.0428201	ppfr-1		0.291962

## Sheet: GO_Molecular_Function_GeneRIF
Term		Overlap	P-value	Adjusted P-value	Old P-value	Old Adjusted P-value	Z-score	Combined Score	Genes			-Log10(p.adjust)
DNA-dependent ATPase activity	GO:0008094	4/59	0.000271133	0.00994579	0.00403047	0.0702248	-1.75129	14.3831	lsy-2;cdc-42;ppfr-1;wve-1			2.00236
actin binding	GO:0003779	4/67	0.000442035	0.00994579	0.00624221	0.0702248	-1.01475	7.83801	nurf-1;cdc-42;wsp-1;wve-1			2.00236
histone demethylase activity (H3-K27 specific)	GO:0071558	2/9	0.000977718	0.0109993	0.00612967	0.0702248	-3.63704	25.2058	nurf-1;wsp-1			1.95863
ephrin receptor binding	GO:0046875	2/8	0.000763087	0.0109993	0.00504738	0.0702248	-3.17075	22.7601	cdc-42;wve-1			1.95863
ATPase activity	GO:0016887	3/41	0.00133244	0.0119919	0.011434	0.102906	-1.88454	12.477	lsy-2;cdc-42;ppfr-1			1.92111
Rac GTPase binding	GO:0048365	3/54	0.00294968	0.0221226	0.0231748	0.173811	-1.72799	10.0674	cdc-42;wsp-1;wve-1			1.65516
actin filament binding	GO:0051015	3/60	0.00397713	0.0255673	0.0302234	0.185118	-1.63163	9.01836	cdc-42;wsp-1;wve-1			1.59232
ATPase regulator activity	GO:0060590	2/24	0.00711742	0.0400355	0.0329099	0.185118	-2.06182	10.1962	cdc-42;wve-1			1.39755
receptor tyrosine kinase binding	GO:0030971	2/33	0.0132012	0.0660062	0.0568912	0.284456	-2.0072	8.68604	cdc-42;wve-1			1.18042
snRNA binding	GO:0017069	2/41	0.0199479	0.0897654	0.0820568	0.356693	-2.22293	8.70194	mys-1;daz-1			1.04689
GTPase activator activity	GO:0005096	1/7	0.0365207	0.12198	0.0871917	0.356693	-3.04201	10.0687	cdc-42			0.913711
ubiquitin binding	GO:0043130	2/54	0.0333022	0.12198	0.128865	0.391551	-1.8605	6.32966	lgg-1;rnf-113			0.913711
Rho GTPase binding	GO:0017048	2/58	0.0379493	0.12198	0.14441	0.391551	-1.57196	5.14267	cdc-42;wsp-1			0.913711
protein kinase regulator activity	GO:0019887	2/55	0.0344416	0.12198	0.132708	0.391551	-1.2012	4.04622	cdc-42;wve-1			0.913711
protein kinase activity	GO:0004672	1/8	0.0416289	0.124887	0.0975827	0.365935	-1.19965	3.81363	hpk-1			0.903484
microtubule-severing ATPase activity	GO:0008568	1/10	0.051765	0.137355	0.118038	0.391551	-1.74574	5.1692	ppfr-1			0.862154
ATPase binding	GO:0051117	2/69	0.0518898	0.137355	0.189146	0.425579	-0.744877	2.20382	mys-1;cdc-42			0.862154
Rho guanyl-nucleotide exchange factor activity	GO:0005089	1/13	0.0667704	0.15814	0.147919	0.391551	-2.165	5.85957	cdc-42			0.800957
Rab GTPase binding	GO:0017137	2/79	0.0658879	0.15814	0.231583	0.439832	-0.858084	2.33382	cdc-42;wsp-1			0.800957
kinase binding	GO:0019900	1/16	0.0815405	0.17473	0.176864	0.418888	-2.02788	5.08321	cdc-42			0.757633
protein kinase C binding	GO:0005080	1/16	0.0815405	0.17473	0.176864	0.418888	-0.920516	2.30742	cdc-42			0.757633
endoribonuclease activity	GO:0004521	1/23	0.11511	0.215203	0.240908	0.439832	-2.10737	4.55586	rde-1			0.667152
RNA binding	GO:0003723	1/23	0.11511	0.215203	0.240908	0.439832	-2.00492	4.33438	cdc-42			0.667152
GTPase regulator activity	GO:0030695	1/26	0.129122	0.215203	0.26692	0.439832	-1.72369	3.5284	cdc-42			0.667152
single-stranded DNA binding	GO:0003697	1/26	0.129122	0.215203	0.26692	0.439832	-1.50387	3.07842	rnf-113			0.667152
protein kinase activator activity	GO:0030295	1/25	0.124476	0.215203	0.258342	0.439832	-0.784107	1.6338	cdc-42			0.667152
poly(U) RNA binding	GO:0008266	1/23	0.11511	0.215203	0.240908	0.439832	-0.735319	1.58966	daz-1			0.667152
endonuclease activity	GO:0004519	1/29	0.142914	0.218941	0.292107	0.439832	-1.7548	3.41399	rde-1			0.659674
protein tyrosine kinase binding	GO:1990782	1/28	0.138341	0.218941	0.283802	0.439832	-1.60121	3.16725	cdc-42			0.659674
ribonuclease activity	GO:0004540	1/34	0.165422	0.218941	0.332318	0.439832	-1.64745	2.96418	rde-1			0.659674
protein tyrosine kinase activity	GO:0004713	1/30	0.147463	0.218941	0.300324	0.439832	-1.54318	2.95391	cdc-42			0.659674
nucleotide kinase activity	GO:0019201	1/32	0.15649	0.218941	0.316494	0.439832	-0.737813	1.36847	cdc-42			0.659674
protein kinase binding	GO:0019901	1/31	0.151988	0.218941	0.308452	0.439832	-0.540333	1.01796	cdc-42			0.659674
phosphoprotein phosphatase activity	GO:0004721	1/33	0.160968	0.218941	0.324448	0.439832	-0.491718	0.898149	ppfr-1			0.659674
transmembrane receptor protein tyrosine kinase activity	GO:0004714	1/36	0.17426	0.224049	0.347803	0.447175	-1.11832	1.95393	cdc-42			0.649658
pre-mRNA binding	GO:0036002	1/42	0.200222	0.250278	0.392293	0.490366	-0.30664	0.493177	cdc-42			0.601577
Notch binding	GO:0005112	1/46	0.21708	0.257068	0.420378	0.497816	-1.15283	1.76094	daz-1			0.589952
myosin binding	GO:0017022	1/45	0.212899	0.257068	0.413471	0.497816	-0.553386	0.856055	cdc-42			0.589952
signal sequence binding	GO:0005048	1/57	0.261644	0.29435	0.491553	0.552997	-0.925898	1.24142	lsm-1			0.531136
ubiquitin protein ligase binding	GO:0031625	1/56	0.257699	0.29435	0.485432	0.552997	-0.904379	1.2263	rnf-113			0.531136
GTPase activity	GO:0003924	1/74	0.325622	0.35739	0.585841	0.642996	-0.478777	0.537197	cdc-42			0.446858
small GTPase binding	GO:0031267	1/82	0.353798	0.379069	0.624373	0.667883	-0.217733	0.226231	cdc-42			0.421282
GTP binding	GO:0005525	1/86	0.367445	0.384536	0.642372	0.667883	-0.266779	0.267094	cdc-42			0.415063
microtubule binding	GO:0008017	1/91	0.384104	0.387383	0.663751	0.667883	-0.383853	0.367287	lgg-1			0.411859
GTPase binding	GO:0051020	1/92	0.387383	0.387383	0.667883	0.667883	-0.202049	0.191612	cdc-42			0.411859
